# Supplementary material for: Pan-cancer analyses reveal the molecular and clinical characteristics of TET family members and suggests that TET3 maybe a potential therapeutic target
Source: Front Pharmacol. 2024 Jul 22;15:1418456. doi: 10.3389/fphar.2024.1418456 (PMC11298443; doi:10.3389/fphar.2024.1418456)
Supplement: Supplementary file 1 [file Table2.xlsx]

## Sheet: SheetName
cancertype	symbol	gene	spm	fdr	entrez
ACC	DNMT1	cg01347596_DNMT1	-0.407546	0.000218342	1786
ACC	DNMT3A	cg23569120_DNMT3A	-0.480988	9.4228e-06	1788
ACC	DNMT3B	cg17721173_DNMT3B	-0.227093	0.0443546	1789
ACC	SENP1	cg09441395_SENP1	-0.324294	0.00369726	29843
ACC	SENP2	cg15622989_SENP2	-0.484348	8.02762e-06	59343
ACC	SENP3	cg20616186_SENP3	-0.432936	7.9379e-05	26168
ACC	SENP5	cg03020605_SENP5	-0.600901	8.85714e-09	205564
ACC	SENP6	cg08222514_SENP6	-0.365871	0.000983549	26054
ACC	SENP7	cg12386194_SENP7	-0.494645	4.86503e-06	57337
ACC	SUMO1	cg13374688_SUMO1	-0.166602	0.142037	7341
ACC	SUMO2	cg07712267_SUMO2	-0.181086	0.110164	6613
ACC	SUMO3	cg12107699_SUMO3	-0.379479	0.000614073	6612
ACC	TET1	cg09183181_TET1	-0.308861	0.0057958	80312
ACC	TET2	cg00911488_TET2	-0.521884	1.2029e-06	54790
ACC	TET3	cg02956499_TET3	-0.156037	0.16937	200424
ACC	TRDMT1	cg11116878_TRDMT1	-0.213705	0.0587615	1787
ACC	UBE2I	cg04030842_UBE2I	-0.631353	0	7329
BLCA	DNMT1	cg21063296_DNMT1	-0.105194	0.0336951	1786
BLCA	DNMT3A	cg26544247_DNMT3A	-0.420003	0	1788
BLCA	DNMT3B	cg21235334_DNMT3B	-0.278667	1.19301e-08	1789
BLCA	SENP1	cg06867460_SENP1	-0.146588	0.00302345	29843
BLCA	SENP2	cg20089095_SENP2	-0.340873	1.99592e-12	59343
BLCA	SENP3	cg09945464_SENP3	-0.268774	3.96879e-08	26168
BLCA	SENP5	cg03020605_SENP5	-0.240571	9.50539e-07	205564
BLCA	SENP6	cg08222514_SENP6	-0.278857	1.16523e-08	26054
BLCA	SENP7	cg04364311_SENP7	-0.288247	3.56163e-09	57337
BLCA	SUMO1	cg01113910_SUMO1	-0.0352035	0.478092	7341
BLCA	SUMO2	cg07712267_SUMO2	-0.172505	0.000473654	6613
BLCA	SUMO3	cg10871721_SUMO3	-0.285681	4.94498e-09	6612
BLCA	TET1	cg06767766_TET1	-0.228883	3.18792e-06	80312
BLCA	TET2	cg20586654_TET2	-0.381149	1.23235e-15	54790
BLCA	TET3	cg02956499_TET3	-0.411364	0	200424
BLCA	TRDMT1	cg08826264_TRDMT1	-0.455209	0	1787
BLCA	UBE2I	cg04030842_UBE2I	-0.384312	5.25239e-16	7329
BRCA	DNMT1	cg15043801_DNMT1	-0.155367	4.9765e-05	1786
BRCA	DNMT3A	cg00050692_DNMT3A	-0.218697	1.0034e-08	1788
BRCA	DNMT3B	cg24403338_DNMT3B	-0.158416	3.5135e-05	1789
BRCA	SENP1	cg06098346_SENP1	-0.225895	3.17035e-09	29843
BRCA	SENP2	cg20089095_SENP2	-0.245357	1.00244e-10	59343
BRCA	SENP3	cg09945464_SENP3	-0.316546	3.37624e-17	26168
BRCA	SENP5	cg03020605_SENP5	-0.177532	3.41358e-06	205564
BRCA	SENP6	cg03760308_SENP6	-0.227966	2.25948e-09	26054
BRCA	SENP7	cg12386194_SENP7	-0.0171477	0.656286	57337
BRCA	SUMO1	cg01113910_SUMO1	0.00453317	0.906325	7341
BRCA	SUMO2	cg07712267_SUMO2	-0.274422	4.78734e-13	6613
BRCA	SUMO3	cg10871721_SUMO3	-0.225959	2.83164e-09	6612
BRCA	TET1	cg06767766_TET1	-0.264475	2.77947e-12	80312
BRCA	TET2	cg13440296_TET2	-0.133095	0.000521389	54790
BRCA	TET3	cg02956499_TET3	-0.349204	0	200424
BRCA	TRDMT1	cg19579782_TRDMT1	-0.321941	9.11771e-18	1787
BRCA	UBE2I	cg04030842_UBE2I	-0.286577	3.9258e-14	7329
CESC	DNMT1	cg21063296_DNMT1	-0.24073	2.3366e-05	1786
CESC	DNMT3A	cg11354105_DNMT3A	-0.338918	1.67459e-09	1788
CESC	DNMT3B	cg21235334_DNMT3B	-0.293553	2.12547e-07	1789
CESC	SENP1	cg06828730_SENP1	-0.115135	0.0449169	29843
CESC	SENP2	cg15622989_SENP2	-0.541961	0	59343
CESC	SENP3	cg20616186_SENP3	-0.178151	0.00184455	26168
CESC	SENP5	cg03020605_SENP5	-0.45206	0	205564
CESC	SENP6	cg06062132_SENP6	-0.220645	0.000108871	26054
CESC	SENP7	cg01791648_SENP7	-0.235057	3.6577e-05	57337
CESC	SUMO1	cg01585758_SUMO1	-0.104948	0.0676701	7341
CESC	SUMO2	cg17065601_SUMO2	-0.0419925	0.465498	6613
CESC	SUMO3	cg04205653_SUMO3	-0.13453	0.0190047	6612
CESC	TET1	cg05400741_TET1	-0.46931	0	80312
CESC	TET2	cg20586654_TET2	-0.348401	5.49079e-10	54790
CESC	TET3	cg00755592_TET3	-0.235523	3.5269e-05	200424
CESC	TRDMT1	cg08826264_TRDMT1	-0.604374	0	1787
CESC	UBE2I	cg16569063_UBE2I	-0.288873	3.35336e-07	7329
CHOL	DNMT1	cg21063296_DNMT1	0.00592021	0.973113	1786
CHOL	DNMT3A	cg26544247_DNMT3A	-0.524067	0.00121453	1788
CHOL	DNMT3B	cg14320358_DNMT3B	-0.320463	0.0571992	1789
CHOL	SENP1	cg06098346_SENP1	-0.255598	0.132239	29843
CHOL	SENP2	cg14884445_SENP2	-0.390734	0.0190999	59343
CHOL	SENP3	cg09945464_SENP3	-0.474131	0.00383943	26168
CHOL	SENP5	cg19860178_SENP5	-0.275418	0.104055	205564
CHOL	SENP6	cg06062132_SENP6	-0.30991	0.0662645	26054
CHOL	SENP7	cg20575173_SENP7	-0.298842	0.0769627	57337
CHOL	SUMO1	cg05055703_SUMO1	0.0435006	0.800663	7341
CHOL	SUMO2	cg24994111_SUMO2	-0.477477	0.0035718	6613
CHOL	SUMO3	cg04205653_SUMO3	-0.189189	0.268014	6612
CHOL	TET1	cg01093854_TET1	-0.567053	0.000392198	80312
CHOL	TET2	cg20586654_TET2	-0.449163	0.00645043	54790
CHOL	TET3	cg15827185_TET3	-0.197941	0.246182	200424
CHOL	TRDMT1	cg00857480_TRDMT1	-0.217246	0.202374	1787
CHOL	UBE2I	cg26827394_UBE2I	-0.23861	0.160643	7329
COAD	DNMT1	cg09445675_DNMT1	-0.167275	0.00591538	1786
COAD	DNMT3A	cg26544247_DNMT3A	-0.512422	0	1788
COAD	DNMT3B	cg21235334_DNMT3B	-0.377214	2.03335e-10	1789
COAD	SENP1	cg06828730_SENP1	-0.153514	0.0116078	29843
COAD	SENP2	cg26545834_SENP2	-0.24955	3.5611e-05	59343
COAD	SENP3	cg09196565_SENP3	-0.187304	0.00202668	26168
COAD	SENP5	cg11177450_SENP5	-0.206582	0.000651923	205564
COAD	SENP6	cg06062132_SENP6	-0.200668	0.000933415	26054
COAD	SENP7	cg19452782_SENP7	-0.122394	0.0445501	57337
COAD	SUMO1	cg05055703_SUMO1	0.00831683	0.891731	7341
COAD	SUMO2	cg07712267_SUMO2	-0.126199	0.0382919	6613
COAD	SUMO3	cg12107699_SUMO3	-0.184155	0.00241565	6612
COAD	TET1	cg00128195_TET1	-0.187213	0.00203704	80312
COAD	TET2	cg12306086_TET2	-0.032783	0.591513	54790
COAD	TET3	cg17213010_TET3	-0.137724	0.0236824	200424
COAD	TRDMT1	cg04884102_TRDMT1	-0.147649	0.0152417	1787
COAD	UBE2I	cg03940662_UBE2I	-0.116256	0.0564438	7329
DLBC	DNMT1	cg24477899_DNMT1	-0.424881	0.00283057	1786
DLBC	DNMT3A	cg00912598_DNMT3A	-0.692901	1.72973e-07	1788
DLBC	DNMT3B	cg17721173_DNMT3B	-0.540816	9.3664e-05	1789
DLBC	SENP1	cg12629083_SENP1	-0.61637	5.13516e-06	29843
DLBC	SENP2	cg20089095_SENP2	-0.466565	0.000942784	59343
DLBC	SENP3	cg13800049_SENP3	-0.0894485	0.544308	26168
DLBC	SENP5	cg03020605_SENP5	-0.728506	3.03274e-08	205564
DLBC	SENP6	cg06062132_SENP6	-0.541251	9.227e-05	26054
DLBC	SENP7	cg07116179_SENP7	-0.595419	1.2197e-05	57337
DLBC	SUMO1	cg01585758_SUMO1	0.364959	0.0111557	7341
DLBC	SUMO2	cg07712267_SUMO2	-0.0841294	0.568585	6613
DLBC	SUMO3	cg00949980_SUMO3	-0.233283	0.110485	6612
DLBC	TET1	cg02952701_TET1	-0.33782	0.0193063	80312
DLBC	TET2	cg13365781_TET2	-0.558076	5.0857e-05	54790
DLBC	TET3	cg00755592_TET3	-0.430417	0.00246389	200424
DLBC	TRDMT1	cg11756136_TRDMT1	-0.604863	8.3039e-06	1787
DLBC	UBE2I	cg05497360_UBE2I	-0.273773	0.0600049	7329
ESCA	DNMT1	cg09445675_DNMT1	-0.270264	0.000217925	1786
ESCA	DNMT3A	cg11354105_DNMT3A	-0.376144	1.7808e-07	1788
ESCA	DNMT3B	cg09835408_DNMT3B	-0.28692	8.4033e-05	1789
ESCA	SENP1	cg06867460_SENP1	-0.296465	4.7398e-05	29843
ESCA	SENP2	cg15622989_SENP2	-0.569729	0	59343
ESCA	SENP3	cg06709089_SENP3	-0.16613	0.0243074	26168
ESCA	SENP5	cg03020605_SENP5	-0.538032	0	205564
ESCA	SENP6	cg06062132_SENP6	-0.332721	4.48576e-06	26054
ESCA	SENP7	cg12386194_SENP7	-0.405662	1.51049e-08	57337
ESCA	SUMO1	cg05055703_SUMO1	0.0443567	0.549583	7341
ESCA	SUMO2	cg17065601_SUMO2	-0.00409547	0.955966	6613
ESCA	SUMO3	cg04205653_SUMO3	-0.281981	0.000112156	6612
ESCA	TET1	cg13848707_TET1	-0.544673	0	80312
ESCA	TET2	cg00911488_TET2	-0.21307	0.00374705	54790
ESCA	TET3	cg02956499_TET3	-0.247267	0.000739428	200424
ESCA	TRDMT1	cg08826264_TRDMT1	-0.171445	0.0200666	1787
ESCA	UBE2I	cg05696436_UBE2I	-0.284535	9.6664e-05	7329
GBM	DNMT1	cg17445987_DNMT1	-0.242896	0.0859931	1786
GBM	DNMT3A	cg11354105_DNMT3A	-0.558371	2.8551e-05	1788
GBM	DNMT3B	cg22605822_DNMT3B	-0.282986	0.0445571	1789
GBM	SENP1	cg11287531_SENP1	-0.297466	0.034411	29843
GBM	SENP2	cg15622989_SENP2	-0.348145	0.0126833	59343
GBM	SENP3	cg22240880_SENP3	-0.201176	0.156535	26168
GBM	SENP5	cg03020605_SENP5	-0.59629	6.13265e-06	205564
GBM	SENP6	cg06062132_SENP6	-0.443529	0.00124136	26054
GBM	SENP7	cg04364311_SENP7	-0.151584	0.287378	57337
GBM	SUMO1	cg18309752_SUMO1	0.000452489	0.997729	7341
GBM	SUMO2	cg24994111_SUMO2	-0.0925792	0.517065	6613
GBM	SUMO3	cg18610930_SUMO3	-0.474842	0.000499736	6612
GBM	TET1	cg14506140_TET1	-0.0858824	0.547938	80312
GBM	TET2	cg20586654_TET2	-0.141176	0.322051	54790
GBM	TET3	cg01355757_TET3	-0.381176	0.00608394	200424
GBM	TRDMT1	cg12591454_TRDMT1	-0.246154	0.0817702	1787
GBM	UBE2I	cg07294652_UBE2I	-0.331765	0.0178029	7329
HNSC	DNMT1	cg21063296_DNMT1	-0.214947	7.99355e-07	1786
HNSC	DNMT3A	cg27369452_DNMT3A	-0.587509	0	1788
HNSC	DNMT3B	cg21235334_DNMT3B	-0.212707	1.04404e-06	1789
HNSC	SENP1	cg06828730_SENP1	-0.224016	2.63493e-07	29843
HNSC	SENP2	cg15622989_SENP2	-0.509438	0	59343
HNSC	SENP3	cg06709089_SENP3	-0.198221	5.48748e-06	26168
HNSC	SENP5	cg03020605_SENP5	-0.457318	0	205564
HNSC	SENP6	cg08222514_SENP6	-0.256565	3.32986e-09	26054
HNSC	SENP7	cg01791648_SENP7	-0.211201	1.24734e-06	57337
HNSC	SUMO1	cg02592124_SUMO1	-0.0489029	0.265551	7341
HNSC	SUMO2	cg07712267_SUMO2	-0.206872	2.06556e-06	6613
HNSC	SUMO3	cg08240860_SUMO3	-0.197505	5.93854e-06	6612
HNSC	TET1	cg06767766_TET1	-0.323245	5.55346e-14	80312
HNSC	TET2	cg14330655_TET2	-0.249003	9.71364e-09	54790
HNSC	TET3	cg02956499_TET3	-0.210809	1.30617e-06	200424
HNSC	TRDMT1	cg11116878_TRDMT1	-0.234083	6.65405e-08	1787
HNSC	UBE2I	cg05497360_UBE2I	-0.284948	4.40333e-11	7329
KICH	DNMT1	cg19803081_DNMT1	-0.315604	0.0101128	1786
KICH	DNMT3A	cg02746110_DNMT3A	-0.430373	0.000352134	1788
KICH	DNMT3B	cg22052056_DNMT3B	-0.262666	0.033406	1789
KICH	SENP1	cg06867460_SENP1	-0.277487	0.0243958	29843
KICH	SENP2	cg20089095_SENP2	-0.670097	0	59343
KICH	SENP3	cg05796909_SENP3	-0.238075	0.054445	26168
KICH	SENP5	cg03020605_SENP5	-0.498299	2.6629e-05	205564
KICH	SENP6	cg06062132_SENP6	-0.269763	0.0287927	26054
KICH	SENP7	cg12386194_SENP7	-0.313015	0.0107725	57337
KICH	SUMO1	cg13374688_SUMO1	-0.00661726	0.957959	7341
KICH	SUMO2	cg22114264_SUMO2	-0.342156	0.0051327	6613
KICH	SUMO3	cg08240860_SUMO3	-0.381568	0.00168826	6612
KICH	TET1	cg14506140_TET1	-0.285377	0.0205072	80312
KICH	TET2	cg09666717_TET2	-0.32792	0.00743409	54790
KICH	TET3	cg02956499_TET3	-0.556664	1.88136e-06	200424
KICH	TRDMT1	cg08826264_TRDMT1	-0.434506	0.000305159	1787
KICH	UBE2I	cg04030842_UBE2I	-0.501012	2.3763e-05	7329
KIRC	DNMT1	cg07627628_DNMT1	-0.358942	5.70797e-11	1786
KIRC	DNMT3A	cg26544247_DNMT3A	-0.482417	0	1788
KIRC	DNMT3B	cg22052056_DNMT3B	-0.219616	8.1541e-05	1789
KIRC	SENP1	cg06867460_SENP1	-0.199348	0.000356695	29843
KIRC	SENP2	cg20089095_SENP2	-0.141975	0.0113094	59343
KIRC	SENP3	cg05796909_SENP3	-0.141595	0.0115319	26168
KIRC	SENP5	cg24371848_SENP5	-0.0363081	0.518843	205564
KIRC	SENP6	cg16976499_SENP6	-0.0542222	0.334947	26054
KIRC	SENP7	cg12386194_SENP7	-0.208834	0.000181859	57337
KIRC	SUMO1	cg05055703_SUMO1	0.101681	0.0701895	7341
KIRC	SUMO2	cg24994111_SUMO2	-0.052553	0.350055	6613
KIRC	SUMO3	cg12107699_SUMO3	-0.245563	1.0056e-05	6612
KIRC	TET1	cg01093854_TET1	-0.296079	8.58882e-08	80312
KIRC	TET2	cg09666717_TET2	-0.178712	0.0013947	54790
KIRC	TET3	cg02956499_TET3	-0.173392	0.00193869	200424
KIRC	TRDMT1	cg12591454_TRDMT1	-0.280596	4.08537e-07	1787
KIRC	UBE2I	cg09974304_UBE2I	-0.27653	6.06216e-07	7329
KIRP	DNMT1	cg19803081_DNMT1	-0.175026	0.00369708	1786
KIRP	DNMT3A	cg00898683_DNMT3A	-0.606636	0	1788
KIRP	DNMT3B	cg22052056_DNMT3B	-0.212111	0.000418828	1789
KIRP	SENP1	cg06828730_SENP1	-0.282697	2.18797e-06	29843
KIRP	SENP2	cg20089095_SENP2	-0.22042	0.00024374	59343
KIRP	SENP3	cg09945464_SENP3	-0.21244	0.000410086	26168
KIRP	SENP5	cg24371848_SENP5	-0.21404	0.000370003	205564
KIRP	SENP6	cg16976499_SENP6	-0.0790115	0.192132	26054
KIRP	SENP7	cg04364311_SENP7	-0.221126	0.00023257	57337
KIRP	SUMO1	cg01113910_SUMO1	-0.0417839	0.49072	7341
KIRP	SUMO2	cg07712267_SUMO2	-0.162295	0.00715595	6613
KIRP	SUMO3	cg12107699_SUMO3	-0.299765	4.86763e-07	6612
KIRP	TET1	cg21948169_TET1	-0.245491	4.2105e-05	80312
KIRP	TET2	cg08924430_TET2	-0.296046	6.02733e-07	54790
KIRP	TET3	cg25299214_TET3	-0.0481618	0.426936	200424
KIRP	TRDMT1	cg12591454_TRDMT1	-0.123746	0.040725	1787
KIRP	UBE2I	cg04112012_UBE2I	-0.213059	0.000394125	7329
LAML	DNMT1	cg19803081_DNMT1	-0.197745	0.00984072	1786
LAML	DNMT3A	cg26544247_DNMT3A	-0.358504	1.8694e-06	1788
LAML	DNMT3B	cg22052056_DNMT3B	-0.541527	0	1789
LAML	SENP1	cg06098346_SENP1	-0.209057	0.00630439	29843
LAML	SENP2	cg20089095_SENP2	-0.0614322	0.425755	59343
LAML	SENP3	cg20616186_SENP3	-0.226141	0.00308554	26168
LAML	SENP5	cg00475815_SENP5	-0.0428539	0.578623	205564
LAML	SENP6	cg05887636_SENP6	-0.138576	0.0715477	26054
LAML	SENP7	cg27104413_SENP7	-0.215149	0.00491508	57337
LAML	SUMO1	cg18309752_SUMO1	-0.09141	0.23555	7341
LAML	SUMO2	cg14546714_SUMO2	-0.0562466	0.465905	6613
LAML	SUMO3	cg04205653_SUMO3	-0.198004	0.00974331	6612
LAML	TET1	cg19439331_TET1	-0.222833	0.00355748	80312
LAML	TET2	cg12306086_TET2	-0.163029	0.0337551	54790
LAML	TET3	cg00755592_TET3	-0.0749788	0.330825	200424
LAML	TRDMT1	cg06351596_TRDMT1	-0.0931614	0.226669	1787
LAML	UBE2I	cg01195214_UBE2I	-0.25722	0.000735675	7329
LGG	DNMT1	cg21063296_DNMT1	-0.244174	2.14391e-08	1786
LGG	DNMT3A	cg00898683_DNMT3A	-0.381391	0	1788
LGG	DNMT3B	cg22605822_DNMT3B	-0.237209	4.9442e-08	1789
LGG	SENP1	cg06867460_SENP1	-0.173249	7.813e-05	29843
LGG	SENP2	cg15622989_SENP2	-0.170082	0.000105738	59343
LGG	SENP3	cg01801214_SENP3	-0.13435	0.0022427	26168
LGG	SENP5	cg03020605_SENP5	-0.176558	5.6635e-05	205564
LGG	SENP6	cg06062132_SENP6	-0.156192	0.00037474	26054
LGG	SENP7	cg19452782_SENP7	-0.160685	0.000247292	57337
LGG	SUMO1	cg08267047_SUMO1	-0.0185893	0.67345	7341
LGG	SUMO2	cg07712267_SUMO2	-0.219187	5.29664e-07	6613
LGG	SUMO3	cg00850552_SUMO3	-0.367869	0	6612
LGG	TET1	cg14506140_TET1	-0.183184	2.9219e-05	80312
LGG	TET2	cg00911488_TET2	-0.117022	0.00782217	54790
LGG	TET3	cg24705708_TET3	-0.032879	0.455989	200424
LGG	TRDMT1	cg19579782_TRDMT1	-0.222809	3.40109e-07	1787
LGG	UBE2I	cg06599546_UBE2I	-0.244279	2.11367e-08	7329
LIHC	DNMT1	cg21063296_DNMT1	-0.188072	0.000276064	1786
LIHC	DNMT3A	cg26544247_DNMT3A	-0.5462	0	1788
LIHC	DNMT3B	cg21235334_DNMT3B	-0.219444	2.0981e-05	1789
LIHC	SENP1	cg14397309_SENP1	-0.0997286	0.0549855	29843
LIHC	SENP2	cg15622989_SENP2	-0.25727	5.56943e-07	59343
LIHC	SENP3	cg09945464_SENP3	-0.298498	5.37068e-09	26168
LIHC	SENP5	cg19860178_SENP5	-0.135229	0.00915347	205564
LIHC	SENP6	cg16976499_SENP6	-0.0712356	0.170858	26054
LIHC	SENP7	cg05046556_SENP7	-0.174739	0.000723813	57337
LIHC	SUMO1	cg05055703_SUMO1	-0.00169597	0.974017	7341
LIHC	SUMO2	cg17065601_SUMO2	-0.116124	0.0253526	6613
LIHC	SUMO3	cg12107699_SUMO3	-0.222708	1.5696e-05	6612
LIHC	TET1	cg01093854_TET1	-0.478288	0	80312
LIHC	TET2	cg00911488_TET2	-0.148563	0.00416548	54790
LIHC	TET3	cg00755592_TET3	-0.117431	0.0237411	200424
LIHC	TRDMT1	cg11756136_TRDMT1	-0.296736	6.65009e-09	1787
LIHC	UBE2I	cg06895946_UBE2I	-0.376239	8.22423e-14	7329
LUAD	DNMT1	cg21063296_DNMT1	-0.0884972	0.0595663	1786
LUAD	DNMT3A	cg26544247_DNMT3A	-0.395524	0	1788
LUAD	DNMT3B	cg22605822_DNMT3B	-0.165098	0.000418822	1789
LUAD	SENP1	cg06098346_SENP1	-0.190269	4.4982e-05	29843
LUAD	SENP2	cg15622989_SENP2	-0.0929002	0.0479256	59343
LUAD	SENP3	cg06709089_SENP3	-0.225868	1.23971e-06	26168
LUAD	SENP5	cg03020605_SENP5	-0.165305	0.000411823	205564
LUAD	SENP6	cg08222514_SENP6	-0.255809	3.63012e-08	26054
LUAD	SENP7	cg19452782_SENP7	-0.103463	0.0275382	57337
LUAD	SUMO1	cg01585758_SUMO1	0.118589	0.0114462	7341
LUAD	SUMO2	cg21879233_SUMO2	-0.0596805	0.204268	6613
LUAD	SUMO3	cg18610930_SUMO3	-0.20014	1.8071e-05	6612
LUAD	TET1	cg22876739_TET1	-0.328896	8.74062e-13	80312
LUAD	TET2	cg17862558_TET2	-0.172382	0.000228391	54790
LUAD	TET3	cg24705708_TET3	-0.120094	0.0104707	200424
LUAD	TRDMT1	cg19579782_TRDMT1	-0.14153	0.00252722	1787
LUAD	UBE2I	cg19956224_UBE2I	-0.168209	0.000324222	7329
LUSC	DNMT1	cg21063296_DNMT1	-0.268759	1.64471e-07	1786
LUSC	DNMT3A	cg26544247_DNMT3A	-0.374223	1.16618e-13	1788
LUSC	DNMT3B	cg21235334_DNMT3B	-0.304479	2.57338e-09	1789
LUSC	SENP1	cg06867460_SENP1	-0.252427	9.15852e-07	29843
LUSC	SENP2	cg15622989_SENP2	-0.621662	0	59343
LUSC	SENP3	cg06709089_SENP3	-0.313262	8.479e-10	26168
LUSC	SENP5	cg03020605_SENP5	-0.48259	0	205564
LUSC	SENP6	cg03760308_SENP6	-0.214556	3.082e-05	26054
LUSC	SENP7	cg06081716_SENP7	-0.199904	0.000109247	57337
LUSC	SUMO1	cg05055703_SUMO1	0.0991345	0.0564538	7341
LUSC	SUMO2	cg17065601_SUMO2	-0.214244	3.3028e-05	6613
LUSC	SUMO3	cg08240860_SUMO3	-0.214925	3.1143e-05	6612
LUSC	TET1	cg06767766_TET1	-0.377547	6.53168e-14	80312
LUSC	TET2	cg20586654_TET2	-0.319479	3.77971e-10	54790
LUSC	TET3	cg02956499_TET3	-0.260983	3.7781e-07	200424
LUSC	TRDMT1	cg08826264_TRDMT1	-0.191199	0.000217207	1787
LUSC	UBE2I	cg16569063_UBE2I	-0.273018	1.03173e-07	7329
MESO	DNMT1	cg01347596_DNMT1	-0.275771	0.00992717	1786
MESO	DNMT3A	cg26544247_DNMT3A	-0.474466	4.5414e-06	1788
MESO	DNMT3B	cg09835408_DNMT3B	-0.295291	0.00565465	1789
MESO	SENP1	cg25461208_SENP1	-0.251731	0.0188963	29843
MESO	SENP2	cg20089095_SENP2	-0.277794	0.0093806	59343
MESO	SENP3	cg09945464_SENP3	-0.24692	0.0213581	26168
MESO	SENP5	cg03020605_SENP5	-0.178683	0.0977171	205564
MESO	SENP6	cg08222514_SENP6	-0.42101	5.744e-05	26054
MESO	SENP7	cg04364311_SENP7	-0.301159	0.00473993	57337
MESO	SUMO1	cg02592124_SUMO1	0.112598	0.298497	7341
MESO	SUMO2	cg07712267_SUMO2	-0.283407	0.00800017	6613
MESO	SUMO3	cg18610930_SUMO3	-0.284847	0.00767638	6612
MESO	TET1	cg23602092_TET1	-0.408417	9.8806e-05	80312
MESO	TET2	cg00911488_TET2	-0.259896	0.0152766	54790
MESO	TET3	cg00755592_TET3	-0.127397	0.239149	200424
MESO	TRDMT1	cg12591454_TRDMT1	-0.257236	0.0163838	1787
MESO	UBE2I	cg19956224_UBE2I	-0.362215	0.000612569	7329
OV	DNMT1	cg24477899_DNMT1	-0.833333	0.0082672	1786
OV	DNMT3A	cg23393100_DNMT3A	-0.816667	0.0107694	1788
OV	DNMT3B	cg13788819_DNMT3B	-0.416667	0.269582	1789
OV	SENP1	cg06867460_SENP1	-0.933333	0.000749559	29843
OV	SENP2	cg15622989_SENP2	-0.75	0.0254905	59343
OV	SENP3	cg09945464_SENP3	-0.916667	0.00131173	26168
OV	SENP5	cg03020605_SENP5	-0.766667	0.02139	205564
OV	SENP6	cg08222514_SENP6	-0.75	0.0254905	26054
OV	SENP7	cg12386194_SENP7	-0.816667	0.0107694	57337
OV	SUMO1	cg08267047_SUMO1	-0.1	0.809981	7341
OV	SUMO2	cg17065601_SUMO2	-0.733333	0.0311232	6613
OV	SUMO3	cg12107699_SUMO3	-0.583333	0.107997	6612
OV	TET1	cg23350336_TET1	-0.733333	0.0311232	80312
OV	TET2	cg00911488_TET2	-0.75	0.0254905	54790
OV	TET3	cg13808088_TET3	-0.433333	0.249917	200424
OV	TRDMT1	cg12591454_TRDMT1	-0.8	0.0138283	1787
OV	UBE2I	cg04030842_UBE2I	-0.833333	0.0082672	7329
PAAD	DNMT1	cg09445675_DNMT1	-0.238865	0.00132267	1786
PAAD	DNMT3A	cg26544247_DNMT3A	-0.162139	0.0306951	1788
PAAD	DNMT3B	cg09149842_DNMT3B	-0.225801	0.00249335	1789
PAAD	SENP1	cg06098346_SENP1	-0.29756	5.9262e-05	29843
PAAD	SENP2	cg20089095_SENP2	-0.261949	0.000430373	59343
PAAD	SENP3	cg17274771_SENP3	-0.211743	0.00461997	26168
PAAD	SENP5	cg24371848_SENP5	-0.203627	0.00648819	205564
PAAD	SENP6	cg16976499_SENP6	-0.205934	0.00589837	26054
PAAD	SENP7	cg12386194_SENP7	-0.27239	0.00024713	57337
PAAD	SUMO1	cg02592124_SUMO1	0.144693	0.0540441	7341
PAAD	SUMO2	cg22114264_SUMO2	-0.0509134	0.499362	6613
PAAD	SUMO3	cg04205653_SUMO3	-0.269981	0.00028141	6612
PAAD	TET1	cg09978996_TET1	-0.26311	0.000405044	80312
PAAD	TET2	cg08924430_TET2	-0.0867502	0.249302	54790
PAAD	TET3	cg02956499_TET3	-0.188983	0.0116218	200424
PAAD	TRDMT1	cg08826264_TRDMT1	-0.259882	0.000479078	1787
PAAD	UBE2I	cg03705235_UBE2I	-0.239926	0.00129294	7329
PCPG	DNMT1	cg19803081_DNMT1	-0.167947	0.024729	1786
PCPG	DNMT3A	cg22705918_DNMT3A	-0.270069	0.000269091	1788
PCPG	DNMT3B	cg21235334_DNMT3B	-0.186699	0.0124341	1789
PCPG	SENP1	cg14397309_SENP1	-0.284579	0.000120329	29843
PCPG	SENP2	cg15622989_SENP2	-0.535581	0	59343
PCPG	SENP3	cg09945464_SENP3	-0.400498	3.68397e-08	26168
PCPG	SENP5	cg12666221_SENP5	-0.358352	1.00314e-06	205564
PCPG	SENP6	cg06062132_SENP6	-0.256596	0.000546969	26054
PCPG	SENP7	cg04364311_SENP7	-0.328374	8.11364e-06	57337
PCPG	SUMO1	cg01585758_SUMO1	0.00180361	0.980875	7341
PCPG	SUMO2	cg24994111_SUMO2	-0.079995	0.28682	6613
PCPG	SUMO3	cg18610930_SUMO3	-0.140797	0.0601724	6612
PCPG	TET1	cg09183181_TET1	-0.115975	0.122037	80312
PCPG	TET2	cg09666717_TET2	-0.274867	0.000207198	54790
PCPG	TET3	cg02956499_TET3	-0.103233	0.16893	200424
PCPG	TRDMT1	cg08826264_TRDMT1	-0.0705689	0.347882	1787
PCPG	UBE2I	cg03698668_UBE2I	-0.0906032	0.227513	7329
PRAD	DNMT1	cg19803081_DNMT1	-0.148758	0.000889734	1786
PRAD	DNMT3A	cg21629895_DNMT3A	-0.391052	0	1788
PRAD	DNMT3B	cg21235334_DNMT3B	-0.263835	2.32699e-09	1789
PRAD	SENP1	cg06867460_SENP1	-0.225111	4.2518e-07	29843
PRAD	SENP2	cg20089095_SENP2	-0.245817	3.1422e-08	59343
PRAD	SENP3	cg20616186_SENP3	-0.305266	4.53726e-12	26168
PRAD	SENP5	cg03020605_SENP5	-0.26423	2.1983e-09	205564
PRAD	SENP6	cg03760308_SENP6	-0.335904	1.91597e-14	26054
PRAD	SENP7	cg06081716_SENP7	-0.044958	0.317072	57337
PRAD	SUMO1	cg05055703_SUMO1	-0.109071	0.0150222	7341
PRAD	SUMO2	cg21879233_SUMO2	-0.129853	0.0037559	6613
PRAD	SUMO3	cg04205653_SUMO3	-0.228274	2.89981e-07	6612
PRAD	TET1	cg22876739_TET1	-0.20867	2.85059e-06	80312
PRAD	TET2	cg20586654_TET2	-0.212645	1.82353e-06	54790
PRAD	TET3	cg02237855_TET3	-0.14887	0.000881675	200424
PRAD	TRDMT1	cg11116878_TRDMT1	-0.162188	0.000287592	1787
PRAD	UBE2I	cg19956224_UBE2I	-0.366558	1.3653e-17	7329
READ	DNMT1	cg16260438_DNMT1	-0.32087	0.00190678	1786
READ	DNMT3A	cg26544247_DNMT3A	-0.500023	5.66431e-07	1788
READ	DNMT3B	cg09149842_DNMT3B	-0.209207	0.045514	1789
READ	SENP1	cg05509087_SENP1	-0.353852	0.000582359	29843
READ	SENP2	cg20089095_SENP2	-0.376863	0.000236193	59343
READ	SENP3	cg17274771_SENP3	-0.247137	0.0177597	26168
READ	SENP5	cg03020605_SENP5	-0.247646	0.0175209	205564
READ	SENP6	cg01950844_SENP6	-0.353051	0.000600272	26054
READ	SENP7	cg01791648_SENP7	-0.250759	0.0161193	57337
READ	SUMO1	cg02592124_SUMO1	-0.0572415	0.587208	7341
READ	SUMO2	cg22114264_SUMO2	-0.113173	0.282214	6613
READ	SUMO3	cg12107699_SUMO3	-0.385694	0.000164213	6612
READ	TET1	cg15254238_TET1	-0.403049	7.8113e-05	80312
READ	TET2	cg00911488_TET2	-0.200114	0.0559341	54790
READ	TET3	cg02237855_TET3	-0.269624	0.00953219	200424
READ	TRDMT1	cg15293750_TRDMT1	-0.245057	0.0185531	1787
READ	UBE2I	cg05696436_UBE2I	-0.436231	1.6885e-05	7329
SARC	DNMT1	cg21063296_DNMT1	-0.330429	6.19982e-08	1786
SARC	DNMT3A	cg26544247_DNMT3A	-0.498087	0	1788
SARC	DNMT3B	cg09835408_DNMT3B	-0.195515	0.00156758	1789
SARC	SENP1	cg10470783_SENP1	-0.280118	5.13043e-06	29843
SARC	SENP2	cg15622989_SENP2	-0.246277	6.4948e-05	59343
SARC	SENP3	cg20616186_SENP3	-0.359852	3.19316e-09	26168
SARC	SENP5	cg03020605_SENP5	-0.376978	4.91306e-10	205564
SARC	SENP6	cg06062132_SENP6	-0.282213	3.95084e-06	26054
SARC	SENP7	cg04364311_SENP7	-0.291562	2.01369e-06	57337
SARC	SUMO1	cg05055703_SUMO1	0.00669701	0.914529	7341
SARC	SUMO2	cg07712267_SUMO2	-0.215177	0.000501999	6613
SARC	SUMO3	cg10871721_SUMO3	-0.539406	0	6612
SARC	TET1	cg01093854_TET1	-0.499954	0	80312
SARC	TET2	cg00911488_TET2	-0.141104	0.0232028	54790
SARC	TET3	cg00755592_TET3	-0.145768	0.0189902	200424
SARC	TRDMT1	cg08826264_TRDMT1	-0.185785	0.00272288	1787
SARC	UBE2I	cg19956224_UBE2I	-0.238774	0.000109033	7329
SKCM	DNMT1	cg19803081_DNMT1	-0.217842	2.02935e-06	1786
SKCM	DNMT3A	cg06748978_DNMT3A	-0.423881	0	1788
SKCM	DNMT3B	cg09149842_DNMT3B	-0.210512	4.47992e-06	1789
SKCM	SENP1	cg22920824_SENP1	-0.289287	2.07958e-10	29843
SKCM	SENP2	cg15622989_SENP2	-0.296348	7.20833e-11	59343
SKCM	SENP3	cg06709089_SENP3	-0.254609	2.52284e-08	26168
SKCM	SENP5	cg24371848_SENP5	-0.188145	4.2564e-05	205564
SKCM	SENP6	cg06062132_SENP6	-0.300182	4.00589e-11	26054
SKCM	SENP7	cg12386194_SENP7	-0.135108	0.00339519	57337
SKCM	SUMO1	cg01113910_SUMO1	-0.0572655	0.215678	7341
SKCM	SUMO2	cg07712267_SUMO2	-0.245679	7.81307e-08	6613
SKCM	SUMO3	cg12107699_SUMO3	-0.223779	1.04743e-06	6612
SKCM	TET1	cg17817532_TET1	-0.399938	1.92999e-19	80312
SKCM	TET2	cg00911488_TET2	-0.374994	8.38774e-18	54790
SKCM	TET3	cg17213010_TET3	-0.190457	3.4113e-05	200424
SKCM	TRDMT1	cg00857480_TRDMT1	-0.179784	9.0391e-05	1787
SKCM	UBE2I	cg05497360_UBE2I	-0.279688	8.38833e-10	7329
STAD	DNMT1	cg15043801_DNMT1	-0.183283	0.000388544	1786
STAD	DNMT3A	cg11354105_DNMT3A	-0.391582	3.51992e-15	1788
STAD	DNMT3B	cg21235334_DNMT3B	-0.452621	0	1789
STAD	SENP1	cg01611134_SENP1	-0.29193	1.13015e-08	29843
STAD	SENP2	cg15622989_SENP2	-0.428031	0	59343
STAD	SENP3	cg13800049_SENP3	-0.256637	5.74204e-07	26168
STAD	SENP5	cg03020605_SENP5	-0.387677	8.55066e-15	205564
STAD	SENP6	cg06062132_SENP6	-0.451454	0	26054
STAD	SENP7	cg05046556_SENP7	-0.474186	0	57337
STAD	SUMO1	cg08267047_SUMO1	0.0841615	0.105071	7341
STAD	SUMO2	cg08591893_SUMO2	-0.112602	0.0299483	6613
STAD	SUMO3	cg06932455_SUMO3	-0.230251	7.67437e-06	6612
STAD	TET1	cg06767766_TET1	-0.484754	0	80312
STAD	TET2	cg13365781_TET2	-0.242378	2.41551e-06	54790
STAD	TET3	cg02956499_TET3	-0.172799	0.000830684	200424
STAD	TRDMT1	cg15293750_TRDMT1	-0.283272	3.11434e-08	1787
STAD	UBE2I	cg06703573_UBE2I	-0.128557	0.0131308	7329
TGCT	DNMT1	cg24477899_DNMT1	-0.136516	0.0957338	1786
TGCT	DNMT3A	cg11354105_DNMT3A	-0.56887	0	1788
TGCT	DNMT3B	cg09835408_DNMT3B	-0.52986	0	1789
TGCT	SENP1	cg07908707_SENP1	-0.237079	0.00356299	29843
TGCT	SENP2	cg14884445_SENP2	-0.422012	1.00853e-07	59343
TGCT	SENP3	cg22240880_SENP3	-0.379773	1.9779e-06	26168
TGCT	SENP5	cg12666221_SENP5	-0.741116	0	205564
TGCT	SENP6	cg16976499_SENP6	-0.368199	4.18449e-06	26054
TGCT	SENP7	cg18296405_SENP7	-0.227475	0.00520746	57337
TGCT	SUMO1	cg05055703_SUMO1	-0.0990426	0.227601	7341
TGCT	SUMO2	cg07712267_SUMO2	-0.0482706	0.55707	6613
TGCT	SUMO3	cg08240860_SUMO3	-0.314057	9.8428e-05	6612
TGCT	TET1	cg17817532_TET1	-0.606567	0	80312
TGCT	TET2	cg17862558_TET2	-0.488831	3.16667e-10	54790
TGCT	TET3	cg01355757_TET3	-0.216171	0.00799134	200424
TGCT	TRDMT1	cg19579782_TRDMT1	-0.27104	0.000827056	1787
TGCT	UBE2I	cg26688191_UBE2I	-0.353696	1.0303e-05	7329
THCA	DNMT1	cg07627628_DNMT1	-0.181937	4.026e-05	1786
THCA	DNMT3A	cg26544247_DNMT3A	-0.398712	0	1788
THCA	DNMT3B	cg09835408_DNMT3B	-0.235192	9.75136e-08	1789
THCA	SENP1	cg24232869_SENP1	-0.170352	0.000122306	29843
THCA	SENP2	cg14884445_SENP2	-0.0219912	0.621881	59343
THCA	SENP3	cg13800049_SENP3	-0.0776777	0.081179	26168
THCA	SENP5	cg12666221_SENP5	-0.102779	0.0209205	205564
THCA	SENP6	cg16976499_SENP6	-0.0811648	0.0683994	26054
THCA	SENP7	cg20575173_SENP7	-0.0525208	0.238649	57337
THCA	SUMO1	cg13374688_SUMO1	-0.101617	0.022419	7341
THCA	SUMO2	cg17065601_SUMO2	-0.152216	0.000606729	6613
THCA	SUMO3	cg21053323_SUMO3	-0.136501	0.00212689	6612
THCA	TET1	cg06767766_TET1	-0.219125	6.60671e-07	80312
THCA	TET2	cg08924430_TET2	-0.145811	0.00102677	54790
THCA	TET3	cg01355757_TET3	-0.182059	3.9777e-05	200424
THCA	TRDMT1	cg11116878_TRDMT1	-0.0579162	0.193748	1787
THCA	UBE2I	cg06599546_UBE2I	-0.396864	0	7329
THYM	DNMT1	cg19803081_DNMT1	-0.222731	0.014634	1786
THYM	DNMT3A	cg17137500_DNMT3A	-0.760483	0	1788
THYM	DNMT3B	cg22052056_DNMT3B	-0.734829	0	1789
THYM	SENP1	cg11287531_SENP1	-0.201167	0.0277376	29843
THYM	SENP2	cg26545834_SENP2	-0.246788	0.00670596	59343
THYM	SENP3	cg05796909_SENP3	-0.164206	0.0731563	26168
THYM	SENP5	cg03020605_SENP5	-0.205667	0.0243839	205564
THYM	SENP6	cg16976499_SENP6	-0.301403	0.000864216	26054
THYM	SENP7	cg04364311_SENP7	-0.296659	0.00104912	57337
THYM	SUMO1	cg08267047_SUMO1	0.262859	0.00382286	7341
THYM	SUMO2	cg14546714_SUMO2	-0.110084	0.230984	6613
THYM	SUMO3	cg12107699_SUMO3	-0.0575492	0.532405	6612
THYM	TET1	cg23350336_TET1	-0.336239	0.000188636	80312
THYM	TET2	cg09666717_TET2	-0.263956	0.00367447	54790
THYM	TET3	cg17213010_TET3	-0.276394	0.00232001	200424
THYM	TRDMT1	cg04884102_TRDMT1	-0.16963	0.0640699	1787
THYM	UBE2I	cg01202521_UBE2I	-0.0875547	0.341162	7329
UCEC	DNMT1	cg19803081_DNMT1	-0.405063	4.72785e-08	1786
UCEC	DNMT3A	cg26544247_DNMT3A	-0.596048	0	1788
UCEC	DNMT3B	cg22052056_DNMT3B	-0.369357	7.45762e-07	1789
UCEC	SENP1	cg09441395_SENP1	-0.15347	0.0445155	29843
UCEC	SENP2	cg15622989_SENP2	-0.288602	0.000131485	59343
UCEC	SENP3	cg17274771_SENP3	-0.213158	0.00506919	26168
UCEC	SENP5	cg03020605_SENP5	-0.407167	3.97854e-08	205564
UCEC	SENP6	cg16976499_SENP6	-0.171052	0.0249704	26054
UCEC	SENP7	cg06081716_SENP7	-0.320688	1.9893e-05	57337
UCEC	SUMO1	cg18446690_SUMO1	-0.094851	0.215606	7341
UCEC	SUMO2	cg07712267_SUMO2	-0.467352	1.45999e-10	6613
UCEC	SUMO3	cg06932455_SUMO3	-0.322065	1.8257e-05	6612
UCEC	TET1	cg02774862_TET1	-0.563281	0	80312
UCEC	TET2	cg09666717_TET2	-0.17817	0.0194768	54790
UCEC	TET3	cg02956499_TET3	-0.0675034	0.378577	200424
UCEC	TRDMT1	cg12591454_TRDMT1	-0.507244	0	1787
UCEC	UBE2I	cg04112012_UBE2I	-0.232247	0.00222265	7329
UCS	DNMT1	cg19803081_DNMT1	-0.601569	1.30598e-06	1786
UCS	DNMT3A	cg15150970_DNMT3A	-0.601309	1.32224e-06	1788
UCS	DNMT3B	cg22605822_DNMT3B	-0.355652	0.00690528	1789
UCS	SENP1	cg22920824_SENP1	-0.475045	0.000223662	29843
UCS	SENP2	cg15622989_SENP2	-0.740407	0	59343
UCS	SENP3	cg09196565_SENP3	-0.253435	0.0573872	26168
UCS	SENP5	cg03020605_SENP5	-0.640329	1.89375e-07	205564
UCS	SENP6	cg08222514_SENP6	-0.578688	3.78304e-06	26054
UCS	SENP7	cg18296405_SENP7	-0.415414	0.00143526	57337
UCS	SUMO1	cg18948435_SUMO1	0.00745398	0.956161	7341
UCS	SUMO2	cg07712267_SUMO2	-0.452878	0.000463221	6613
UCS	SUMO3	cg12107699_SUMO3	-0.265038	0.0466184	6612
UCS	TET1	cg12630147_TET1	-0.415802	0.00141938	80312
UCS	TET2	cg14330655_TET2	-0.44322	0.000627252	54790
UCS	TET3	cg00755592_TET3	-0.238333	0.0743492	200424
UCS	TRDMT1	cg04884102_TRDMT1	-0.392598	0.00269984	1787
UCS	UBE2I	cg04112012_UBE2I	-0.293687	0.0269658	7329
UVM	DNMT1	cg23401624_DNMT1	-0.318284	0.00416653	1786
UVM	DNMT3A	cg08316074_DNMT3A	-0.486545	6.2985e-06	1788
UVM	DNMT3B	cg22605822_DNMT3B	-0.233357	0.0374544	1789
UVM	SENP1	cg06867460_SENP1	-0.151266	0.180092	29843
UVM	SENP2	cg15622989_SENP2	-0.631083	0	59343
UVM	SENP3	cg20616186_SENP3	-0.312143	0.00498944	26168
UVM	SENP5	cg03020605_SENP5	-0.372949	0.000712868	205564
UVM	SENP6	cg06062132_SENP6	-0.235045	0.0360684	26054
UVM	SENP7	cg12386194_SENP7	-0.285349	0.0105201	57337
UVM	SUMO1	cg05055703_SUMO1	0.0964135	0.394137	7341
UVM	SUMO2	cg07712267_SUMO2	-0.322668	0.00365566	6613
UVM	SUMO3	cg08240860_SUMO3	-0.356329	0.00125855	6612
UVM	TET1	cg17817532_TET1	-0.453024	3.0001e-05	80312
UVM	TET2	cg14330655_TET2	-0.242757	0.0302712	54790
UVM	TET3	cg15827185_TET3	-0.201688	0.0728922	200424
UVM	TRDMT1	cg08826264_TRDMT1	-0.220886	0.0491409	1787
UVM	UBE2I	cg16236759_UBE2I	-0.364979	0.000939592	7329

## Sheet: Sheet1
cancertype	symbol	gene	spm	fdr	entrez
ACC	TET1	cg09183181_TET1	-0.308861	0.0057958	80312
ACC	TET2	cg00911488_TET2	-0.521884	1.2029e-06	54790
ACC	TET3	cg02956499_TET3	-0.156037	0.16937	200424
BLCA	TET1	cg06767766_TET1	-0.228883	3.18792e-06	80312
BLCA	TET2	cg20586654_TET2	-0.381149	1.23235e-15	54790
BLCA	TET3	cg02956499_TET3	-0.411364	0	200424
BRCA	TET1	cg06767766_TET1	-0.264475	2.77947e-12	80312
BRCA	TET2	cg13440296_TET2	-0.133095	0.000521389	54790
BRCA	TET3	cg02956499_TET3	-0.349204	0	200424
CESC	TET1	cg05400741_TET1	-0.46931	0	80312
CESC	TET2	cg20586654_TET2	-0.348401	5.49079e-10	54790
CESC	TET3	cg00755592_TET3	-0.235523	3.5269e-05	200424
CHOL	TET1	cg01093854_TET1	-0.567053	0.000392198	80312
CHOL	TET2	cg20586654_TET2	-0.449163	0.00645043	54790
CHOL	TET3	cg15827185_TET3	-0.197941	0.246182	200424
COAD	TET1	cg00128195_TET1	-0.187213	0.00203704	80312
COAD	TET2	cg12306086_TET2	-0.032783	0.591513	54790
COAD	TET3	cg17213010_TET3	-0.137724	0.0236824	200424
DLBC	TET1	cg02952701_TET1	-0.33782	0.0193063	80312
DLBC	TET2	cg13365781_TET2	-0.558076	5.0857e-05	54790
DLBC	TET3	cg00755592_TET3	-0.430417	0.00246389	200424
ESCA	TET1	cg13848707_TET1	-0.544673	0	80312
ESCA	TET2	cg00911488_TET2	-0.21307	0.00374705	54790
ESCA	TET3	cg02956499_TET3	-0.247267	0.000739428	200424
GBM	TET1	cg14506140_TET1	-0.0858824	0.547938	80312
GBM	TET2	cg20586654_TET2	-0.141176	0.322051	54790
GBM	TET3	cg01355757_TET3	-0.381176	0.00608394	200424
HNSC	TET1	cg06767766_TET1	-0.323245	5.55346e-14	80312
HNSC	TET2	cg14330655_TET2	-0.249003	9.71364e-09	54790
HNSC	TET3	cg02956499_TET3	-0.210809	1.30617e-06	200424
KICH	TET1	cg14506140_TET1	-0.285377	0.0205072	80312
KICH	TET2	cg09666717_TET2	-0.32792	0.00743409	54790
KICH	TET3	cg02956499_TET3	-0.556664	1.88136e-06	200424
KIRC	TET1	cg01093854_TET1	-0.296079	8.58882e-08	80312
KIRC	TET2	cg09666717_TET2	-0.178712	0.0013947	54790
KIRC	TET3	cg02956499_TET3	-0.173392	0.00193869	200424
KIRP	TET1	cg21948169_TET1	-0.245491	4.2105e-05	80312
KIRP	TET2	cg08924430_TET2	-0.296046	6.02733e-07	54790
KIRP	TET3	cg25299214_TET3	-0.0481618	0.426936	200424
LAML	TET1	cg19439331_TET1	-0.222833	0.00355748	80312
LAML	TET2	cg12306086_TET2	-0.163029	0.0337551	54790
LAML	TET3	cg00755592_TET3	-0.0749788	0.330825	200424
LGG	TET1	cg14506140_TET1	-0.183184	2.9219e-05	80312
LGG	TET2	cg00911488_TET2	-0.117022	0.00782217	54790
LGG	TET3	cg24705708_TET3	-0.032879	0.455989	200424
LIHC	TET1	cg01093854_TET1	-0.478288	0	80312
LIHC	TET2	cg00911488_TET2	-0.148563	0.00416548	54790
LIHC	TET3	cg00755592_TET3	-0.117431	0.0237411	200424
LUAD	TET1	cg22876739_TET1	-0.328896	8.74062e-13	80312
LUAD	TET2	cg17862558_TET2	-0.172382	0.000228391	54790
LUAD	TET3	cg24705708_TET3	-0.120094	0.0104707	200424
LUSC	TET1	cg06767766_TET1	-0.377547	6.53168e-14	80312
LUSC	TET2	cg20586654_TET2	-0.319479	3.77971e-10	54790
LUSC	TET3	cg02956499_TET3	-0.260983	3.7781e-07	200424
MESO	TET1	cg23602092_TET1	-0.408417	9.8806e-05	80312
MESO	TET2	cg00911488_TET2	-0.259896	0.0152766	54790
MESO	TET3	cg00755592_TET3	-0.127397	0.239149	200424
OV	TET1	cg23350336_TET1	-0.733333	0.0311232	80312
OV	TET2	cg00911488_TET2	-0.75	0.0254905	54790
OV	TET3	cg13808088_TET3	-0.433333	0.249917	200424
PAAD	TET1	cg09978996_TET1	-0.26311	0.000405044	80312
PAAD	TET2	cg08924430_TET2	-0.0867502	0.249302	54790
PAAD	TET3	cg02956499_TET3	-0.188983	0.0116218	200424
PCPG	TET1	cg09183181_TET1	-0.115975	0.122037	80312
PCPG	TET2	cg09666717_TET2	-0.274867	0.000207198	54790
PCPG	TET3	cg02956499_TET3	-0.103233	0.16893	200424
PRAD	TET1	cg22876739_TET1	-0.20867	2.85059e-06	80312
PRAD	TET2	cg20586654_TET2	-0.212645	1.82353e-06	54790
PRAD	TET3	cg02237855_TET3	-0.14887	0.000881675	200424
READ	TET1	cg15254238_TET1	-0.403049	7.8113e-05	80312
READ	TET2	cg00911488_TET2	-0.200114	0.0559341	54790
READ	TET3	cg02237855_TET3	-0.269624	0.00953219	200424
SARC	TET1	cg01093854_TET1	-0.499954	0	80312
SARC	TET2	cg00911488_TET2	-0.141104	0.0232028	54790
SARC	TET3	cg00755592_TET3	-0.145768	0.0189902	200424
SKCM	TET1	cg17817532_TET1	-0.399938	1.92999e-19	80312
SKCM	TET2	cg00911488_TET2	-0.374994	8.38774e-18	54790
SKCM	TET3	cg17213010_TET3	-0.190457	3.4113e-05	200424
STAD	TET1	cg06767766_TET1	-0.484754	0	80312
STAD	TET2	cg13365781_TET2	-0.242378	2.41551e-06	54790
STAD	TET3	cg02956499_TET3	-0.172799	0.000830684	200424
TGCT	TET1	cg17817532_TET1	-0.606567	0	80312
TGCT	TET2	cg17862558_TET2	-0.488831	3.16667e-10	54790
TGCT	TET3	cg01355757_TET3	-0.216171	0.00799134	200424
THCA	TET1	cg06767766_TET1	-0.219125	6.60671e-07	80312
THCA	TET2	cg08924430_TET2	-0.145811	0.00102677	54790
THCA	TET3	cg01355757_TET3	-0.182059	3.9777e-05	200424
THYM	TET1	cg23350336_TET1	-0.336239	0.000188636	80312
THYM	TET2	cg09666717_TET2	-0.263956	0.00367447	54790
THYM	TET3	cg17213010_TET3	-0.276394	0.00232001	200424
UCEC	TET1	cg02774862_TET1	-0.563281	0	80312
UCEC	TET2	cg09666717_TET2	-0.17817	0.0194768	54790
UCEC	TET3	cg02956499_TET3	-0.0675034	0.378577	200424
UCS	TET1	cg12630147_TET1	-0.415802	0.00141938	80312
UCS	TET2	cg14330655_TET2	-0.44322	0.000627252	54790
UCS	TET3	cg00755592_TET3	-0.238333	0.0743492	200424
UVM	TET1	cg17817532_TET1	-0.453024	3.0001e-05	80312
UVM	TET2	cg14330655_TET2	-0.242757	0.0302712	54790
UVM	TET3	cg15827185_TET3	-0.201688	0.0728922	200424
