# Supplementary material for: Pan-cancer analyses reveal the molecular and clinical characteristics of TET family members and suggests that TET3 maybe a potential therapeutic target
Source: Front Pharmacol. 2024 Jul 22;15:1418456. doi: 10.3389/fphar.2024.1418456 (PMC11298443; doi:10.3389/fphar.2024.1418456)
Supplement: Supplementary file 2 [file Table3.xlsx]

## Sheet: SheetName
y	symbol	pathway	fdr	class	diff	entrez
ACC	TET1	Apoptosis	0.0713156	None	1.157233923	80312
ACC	TET1	CellCycle	0.50597	None	0.417003753	80312
ACC	TET1	DNADamage	0.16984	None	0.92907734	80312
ACC	TET1	EMT	0.0713156	None	1.147623938	80312
ACC	TET1	Hormone AR	0.141075	None	0.835633744	80312
ACC	TET1	Hormone ER	0.0907851	None	-0.593767235	80312
ACC	TET1	PI3KAKT	0.845408	None	-0.136129736	80312
ACC	TET1	RASMAPK	0.50597	None	-0.314375084	80312
ACC	TET1	RTK	0.826083	None	-0.140431796	80312
ACC	TET1	TSCmTOR	0.344232	None	-0.434095791	80312
ACC	TET2	Apoptosis	0.637185	None	0.265562604	54790
ACC	TET2	CellCycle	0.600075	None	0.347221601	54790
ACC	TET2	DNADamage	0.600075	None	0.460720667	54790
ACC	TET2	EMT	0.74381	None	-0.160013734	54790
ACC	TET2	Hormone AR	0.547241	None	0.670917528	54790
ACC	TET2	Hormone ER	0.600075	None	0.214811356	54790
ACC	TET2	PI3KAKT	0.600075	None	-0.76168468	54790
ACC	TET2	RASMAPK	0.600075	None	-0.479212716	54790
ACC	TET2	RTK	0.600075	None	-0.375938641	54790
ACC	TET2	TSCmTOR	0.235521	None	-0.789299626	54790
ACC	TET3	Apoptosis	0.15271	None	0.938482	200424
ACC	TET3	CellCycle	0.15271	None	0.859673615	200424
ACC	TET3	DNADamage	0.15271	None	0.94880208	200424
ACC	TET3	EMT	0.237315	None	0.626111789	200424
ACC	TET3	Hormone AR	0.15271	None	0.985655666	200424
ACC	TET3	Hormone ER	0.163489	None	-0.451818689	200424
ACC	TET3	PI3KAKT	0.31871	None	-0.732786034	200424
ACC	TET3	RASMAPK	0.237315	None	-0.486341396	200424
ACC	TET3	RTK	0.942179	None	0.030772594	200424
ACC	TET3	TSCmTOR	0.15271	None	-0.668112202	200424
BLCA	TET1	Apoptosis	0.244694	None	0.254696268	80312
BLCA	TET1	CellCycle	0.105843	None	0.364255772	80312
BLCA	TET1	DNADamage	0.934454	None	-0.018246058	80312
BLCA	TET1	EMT	0.105843	None	0.719195735	80312
BLCA	TET1	Hormone AR	0.244694	None	-0.290336602	80312
BLCA	TET1	Hormone ER	0.934454	None	0.005810913	80312
BLCA	TET1	PI3KAKT	0.105843	None	0.541672239	80312
BLCA	TET1	RASMAPK	0.244694	None	0.279024247	80312
BLCA	TET1	RTK	0.295338	None	0.285861384	80312
BLCA	TET1	TSCmTOR	0.385099	None	0.160296617	80312
BLCA	TET2	Apoptosis	0.0126711	Inhibition	-0.469866311	54790
BLCA	TET2	CellCycle	0.280513	None	-0.192145621	54790
BLCA	TET2	DNADamage	0.067032	None	0.31003772	54790
BLCA	TET2	EMT	2.0062e-06	Inhibition	-1.712249153	54790
BLCA	TET2	Hormone AR	0.000819142	Activation	0.671681511	54790
BLCA	TET2	Hormone ER	0.0441785	Inhibition	-0.161200943	54790
BLCA	TET2	PI3KAKT	0.246705	None	-0.31803593	54790
BLCA	TET2	RASMAPK	0.312189	None	-0.194636219	54790
BLCA	TET2	RTK	0.00026602	Activation	0.909448856	54790
BLCA	TET2	TSCmTOR	0.246705	None	-0.202825276	54790
BLCA	TET3	Apoptosis	0.0896094	None	-0.322201137	200424
BLCA	TET3	CellCycle	0.0171687	Activation	0.442748536	200424
BLCA	TET3	DNADamage	0.0171687	Activation	0.406012316	200424
BLCA	TET3	EMT	0.00250672	Inhibition	-1.116273467	200424
BLCA	TET3	Hormone AR	4.2442e-05	Activation	0.83663791	200424
BLCA	TET3	Hormone ER	0.516195	None	-0.064805499	200424
BLCA	TET3	PI3KAKT	0.856623	None	-0.044316548	200424
BLCA	TET3	RASMAPK	0.832142	None	-0.061912566	200424
BLCA	TET3	RTK	0.000836859	Activation	0.859464322	200424
BLCA	TET3	TSCmTOR	0.832142	None	-0.065228166	200424
BRCA	TET1	Apoptosis	0.000494376	Activation	0.394347821	80312
BRCA	TET1	CellCycle	5.667e-08	Activation	0.747952619	80312
BRCA	TET1	DNADamage	0.00398526	Activation	0.407022407	80312
BRCA	TET1	EMT	0.163723	None	0.3081974	80312
BRCA	TET1	Hormone AR	0.000359906	Inhibition	-0.82983498	80312
BRCA	TET1	Hormone ER	5.667e-08	Inhibition	-1.598470026	80312
BRCA	TET1	PI3KAKT	0.0273289	Activation	0.392585686	80312
BRCA	TET1	RASMAPK	0.373558	None	0.134971608	80312
BRCA	TET1	RTK	0.224308	None	0.163680959	80312
BRCA	TET1	TSCmTOR	0.870189	None	-0.018401945	80312
BRCA	TET2	Apoptosis	0.615732	None	-0.062984901	54790
BRCA	TET2	CellCycle	0.018164	Inhibition	-0.364469795	54790
BRCA	TET2	DNADamage	0.230961	None	-0.207605835	54790
BRCA	TET2	EMT	0.0672757	None	0.431413643	54790
BRCA	TET2	Hormone AR	0.429471	None	0.244193131	54790
BRCA	TET2	Hormone ER	0.504121	None	-0.236311603	54790
BRCA	TET2	PI3KAKT	0.915827	None	-0.017354576	54790
BRCA	TET2	RASMAPK	0.0156299	Activation	0.414029854	54790
BRCA	TET2	RTK	6.746e-05	Activation	0.545322698	54790
BRCA	TET2	TSCmTOR	0.447089	None	-0.113617983	54790
BRCA	TET3	Apoptosis	1.88981e-06	Activation	0.517197174	200424
BRCA	TET3	CellCycle	3.91314e-16	Activation	1.070901534	200424
BRCA	TET3	DNADamage	0.0133829	Activation	0.336804016	200424
BRCA	TET3	EMT	0.453998	None	0.161693246	200424
BRCA	TET3	Hormone AR	1.61138e-07	Inhibition	-1.163185932	200424
BRCA	TET3	Hormone ER	6.91931e-19	Inhibition	-2.518272522	200424
BRCA	TET3	PI3KAKT	1.763e-05	Activation	0.717735382	200424
BRCA	TET3	RASMAPK	0.697652	None	0.054577588	200424
BRCA	TET3	RTK	1.61138e-07	Activation	0.650327513	200424
BRCA	TET3	TSCmTOR	0.000968861	Activation	0.381418911	200424
CESC	TET1	Apoptosis	0.0265479	Inhibition	-0.590107283	80312
CESC	TET1	CellCycle	0.879569	None	-0.122649248	80312
CESC	TET1	DNADamage	0.879569	None	-0.041552717	80312
CESC	TET1	EMT	0.879569	None	0.147405608	80312
CESC	TET1	Hormone AR	0.850333	None	-0.261761113	80312
CESC	TET1	Hormone ER	0.879569	None	0.028758697	80312
CESC	TET1	PI3KAKT	0.024801	Activation	0.942758841	80312
CESC	TET1	RASMAPK	0.879569	None	0.061026081	80312
CESC	TET1	RTK	0.879569	None	-0.155940037	80312
CESC	TET1	TSCmTOR	0.850333	None	0.19801333	80312
CESC	TET2	Apoptosis	0.673753	None	-0.384751791	54790
CESC	TET2	CellCycle	0.673753	None	-0.216605233	54790
CESC	TET2	DNADamage	0.673753	None	-0.167879193	54790
CESC	TET2	EMT	0.673753	None	-0.367410312	54790
CESC	TET2	Hormone AR	0.673753	None	0.162257932	54790
CESC	TET2	Hormone ER	0.673753	None	0.208493399	54790
CESC	TET2	PI3KAKT	0.673753	None	0.158231679	54790
CESC	TET2	RASMAPK	0.673753	None	0.120152355	54790
CESC	TET2	RTK	0.673753	None	0.392966924	54790
CESC	TET2	TSCmTOR	0.673753	None	-0.126113228	54790
CESC	TET3	Apoptosis	0.198948	None	-0.436036668	200424
CESC	TET3	CellCycle	0.776046	None	-0.048837377	200424
CESC	TET3	DNADamage	0.392805	None	-0.297582521	200424
CESC	TET3	EMT	0.198948	None	-0.717533687	200424
CESC	TET3	Hormone AR	0.645053	None	-0.139986194	200424
CESC	TET3	Hormone ER	0.645053	None	0.130129174	200424
CESC	TET3	PI3KAKT	0.198948	None	0.65226808	200424
CESC	TET3	RASMAPK	0.645053	None	0.15931814	200424
CESC	TET3	RTK	0.198948	None	0.489362308	200424
CESC	TET3	TSCmTOR	0.198948	None	0.340641829	200424
CHOL	TET1	Apoptosis	0.54378	None	0.454343188	80312
CHOL	TET1	CellCycle	0.560525	None	-0.343397843	80312
CHOL	TET1	DNADamage	0.54378	None	0.750542836	80312
CHOL	TET1	EMT	0.865164	None	-0.131957869	80312
CHOL	TET1	Hormone AR	0.54378	None	-0.541504754	80312
CHOL	TET1	Hormone ER	0.758136	None	-0.194559071	80312
CHOL	TET1	PI3KAKT	0.865164	None	-0.195223652	80312
CHOL	TET1	RASMAPK	0.656276	None	0.44335502	80312
CHOL	TET1	RTK	0.865164	None	0.098166492	80312
CHOL	TET1	TSCmTOR	0.54378	None	-0.718683141	80312
CHOL	TET2	Apoptosis	0.968235	None	0.149601507	54790
CHOL	TET2	CellCycle	0.604522	None	-0.426325584	54790
CHOL	TET2	DNADamage	0.852624	None	-0.527650432	54790
CHOL	TET2	EMT	0.971207	None	0.0495539	54790
CHOL	TET2	Hormone AR	0.971207	None	-0.100186903	54790
CHOL	TET2	Hormone ER	0.968235	None	0.171074122	54790
CHOL	TET2	PI3KAKT	0.968235	None	-0.228031815	54790
CHOL	TET2	RASMAPK	0.542116	None	0.778761962	54790
CHOL	TET2	RTK	0.542116	None	0.590986784	54790
CHOL	TET2	TSCmTOR	0.971207	None	-0.017227621	54790
CHOL	TET3	Apoptosis	0.73512	None	0.52380688	200424
CHOL	TET3	CellCycle	0.771173	None	-0.278352475	200424
CHOL	TET3	DNADamage	0.977375	None	-0.084514485	200424
CHOL	TET3	EMT	0.977375	None	-0.021519017	200424
CHOL	TET3	Hormone AR	0.73512	None	-0.42112099	200424
CHOL	TET3	Hormone ER	0.977375	None	0.013068762	200424
CHOL	TET3	PI3KAKT	0.73512	None	-0.596222912	200424
CHOL	TET3	RASMAPK	0.977375	None	0.188808353	200424
CHOL	TET3	RTK	0.977375	None	0.036372935	200424
CHOL	TET3	TSCmTOR	0.73512	None	-0.602255785	200424
COAD	TET1	Apoptosis	0.143647	None	-0.446344393	80312
COAD	TET1	CellCycle	0.277476	None	-0.266040765	80312
COAD	TET1	DNADamage	0.25809	None	0.21431757	80312
COAD	TET1	EMT	0.0539434	None	0.920009313	80312
COAD	TET1	Hormone AR	0.681454	None	-0.057634726	80312
COAD	TET1	Hormone ER	0.681454	None	0.045205541	80312
COAD	TET1	PI3KAKT	0.14008	None	-0.546915756	80312
COAD	TET1	RASMAPK	0.0495276	Inhibition	-0.902564586	80312
COAD	TET1	RTK	0.0539434	None	-0.426947144	80312
COAD	TET1	TSCmTOR	0.0539434	None	-0.450226766	80312
COAD	TET2	Apoptosis	0.875443	None	-0.160860012	54790
COAD	TET2	CellCycle	0.875443	None	-0.200806521	54790
COAD	TET2	DNADamage	0.0582717	None	-0.438716142	54790
COAD	TET2	EMT	0.875443	None	-0.139268935	54790
COAD	TET2	Hormone AR	0.875443	None	0.080230429	54790
COAD	TET2	Hormone ER	0.875443	None	-0.033044443	54790
COAD	TET2	PI3KAKT	0.875443	None	0.081948053	54790
COAD	TET2	RASMAPK	0.875443	None	0.331758633	54790
COAD	TET2	RTK	0.337479	None	0.341587157	54790
COAD	TET2	TSCmTOR	0.930227	None	0.016969916	54790
COAD	TET3	Apoptosis	0.750783	None	-0.305663343	200424
COAD	TET3	CellCycle	0.750783	None	-0.202907363	200424
COAD	TET3	DNADamage	0.750783	None	0.175617663	200424
COAD	TET3	EMT	0.871086	None	-0.150981385	200424
COAD	TET3	Hormone AR	0.929215	None	0.012444072	200424
COAD	TET3	Hormone ER	0.750783	None	-0.076204567	200424
COAD	TET3	PI3KAKT	0.750783	None	0.192000784	200424
COAD	TET3	RASMAPK	0.750783	None	-0.439724695	200424
COAD	TET3	RTK	0.929215	None	0.026085125	200424
COAD	TET3	TSCmTOR	0.750783	None	0.124230628	200424
DLBC	TET1	Apoptosis	0.999189	None	-0.046338792	80312
DLBC	TET1	CellCycle	0.92118	None	-0.221883325	80312
DLBC	TET1	DNADamage	0.988827	None	0.158232453	80312
DLBC	TET1	EMT	0.92118	None	0.30681599	80312
DLBC	TET1	Hormone AR	0.92118	None	0.205989641	80312
DLBC	TET1	Hormone ER	0.92118	None	-0.108762776	80312
DLBC	TET1	PI3KAKT	0.92118	None	-0.485258226	80312
DLBC	TET1	RASMAPK	0.92118	None	-0.319083278	80312
DLBC	TET1	RTK	0.999189	None	0.000531338	80312
DLBC	TET1	TSCmTOR	0.92118	None	-0.389716831	80312
DLBC	TET2	Apoptosis	0.961441	None	0.367854681	54790
DLBC	TET2	CellCycle	0.961441	None	-0.021608473	54790
DLBC	TET2	DNADamage	0.961441	None	-0.260994695	54790
DLBC	TET2	EMT	0.961441	None	-0.133083668	54790
DLBC	TET2	Hormone AR	0.961441	None	-0.032599967	54790
DLBC	TET2	Hormone ER	0.961441	None	-0.241195836	54790
DLBC	TET2	PI3KAKT	0.961441	None	-0.309382034	54790
DLBC	TET2	RASMAPK	0.961441	None	-0.128943139	54790
DLBC	TET2	RTK	0.961441	None	0.056384385	54790
DLBC	TET2	TSCmTOR	0.961441	None	0.384401887	54790
DLBC	TET3	Apoptosis	0.983024	None	-0.0100576	200424
DLBC	TET3	CellCycle	0.7087	None	-0.295906351	200424
DLBC	TET3	DNADamage	0.7087	None	-0.274702994	200424
DLBC	TET3	EMT	0.7087	None	-0.289731242	200424
DLBC	TET3	Hormone AR	0.608862	None	-0.469444393	200424
DLBC	TET3	Hormone ER	0.7087	None	-0.10035461	200424
DLBC	TET3	PI3KAKT	0.608862	None	0.78427245	200424
DLBC	TET3	RASMAPK	0.51935	None	0.708028877	200424
DLBC	TET3	RTK	0.3649	None	0.908808175	200424
DLBC	TET3	TSCmTOR	0.230113	None	0.890403601	200424
ESCA	TET1	Apoptosis	0.460904	None	-0.189426617	80312
ESCA	TET1	CellCycle	0.207167	None	0.324277076	80312
ESCA	TET1	DNADamage	0.360358	None	0.338587782	80312
ESCA	TET1	EMT	0.0415398	Activation	1.266642662	80312
ESCA	TET1	Hormone AR	0.0605121	None	-0.583928212	80312
ESCA	TET1	Hormone ER	0.549578	None	-0.072574707	80312
ESCA	TET1	PI3KAKT	0.116229	None	0.503930649	80312
ESCA	TET1	RASMAPK	0.0440023	Inhibition	-0.61396103	80312
ESCA	TET1	RTK	5.0308e-05	Inhibition	-1.665955255	80312
ESCA	TET1	TSCmTOR	0.0605121	None	-0.518779078	80312
ESCA	TET2	Apoptosis	0.074178	None	-0.520668952	54790
ESCA	TET2	CellCycle	0.0316132	Inhibition	-0.600283466	54790
ESCA	TET2	DNADamage	0.738	None	-0.137943821	54790
ESCA	TET2	EMT	0.640109	None	0.482369082	54790
ESCA	TET2	Hormone AR	0.738	None	-0.09017841	54790
ESCA	TET2	Hormone ER	0.738	None	-0.079012243	54790
ESCA	TET2	PI3KAKT	0.00976597	Activation	0.90730539	54790
ESCA	TET2	RASMAPK	0.534678	None	0.308428793	54790
ESCA	TET2	RTK	0.738	None	-0.135200805	54790
ESCA	TET2	TSCmTOR	0.738	None	0.139437459	54790
ESCA	TET3	Apoptosis	0.575628	None	-0.431950071	200424
ESCA	TET3	CellCycle	0.963223	None	-0.037420478	200424
ESCA	TET3	DNADamage	0.748839	None	0.273448286	200424
ESCA	TET3	EMT	0.652932	None	0.545221253	200424
ESCA	TET3	Hormone AR	0.748839	None	-0.203438775	200424
ESCA	TET3	Hormone ER	0.966204	None	-0.005056337	200424
ESCA	TET3	PI3KAKT	0.597901	None	0.439633109	200424
ESCA	TET3	RASMAPK	0.850112	None	-0.129872573	200424
ESCA	TET3	RTK	0.850112	None	-0.154715571	200424
ESCA	TET3	TSCmTOR	0.652932	None	-0.282582741	200424
GBM	TET1	Apoptosis	0.73629	None	-0.161577752	80312
GBM	TET1	CellCycle	0.277553	None	0.700688991	80312
GBM	TET1	DNADamage	0.33586	None	0.362871364	80312
GBM	TET1	EMT	0.401226	None	-0.262513328	80312
GBM	TET1	Hormone AR	0.73629	None	0.073184807	80312
GBM	TET1	Hormone ER	0.623445	None	-0.169014819	80312
GBM	TET1	PI3KAKT	0.277553	None	1.048636212	80312
GBM	TET1	RASMAPK	0.85094	None	-0.095411329	80312
GBM	TET1	RTK	0.699069	None	0.347743734	80312
GBM	TET1	TSCmTOR	0.33586	None	0.68989111	80312
GBM	TET2	Apoptosis	0.89405	None	-0.152331732	54790
GBM	TET2	CellCycle	0.957616	None	-0.020519889	54790
GBM	TET2	DNADamage	0.613927	None	0.365703795	54790
GBM	TET2	EMT	0.515061	None	-0.396388315	54790
GBM	TET2	Hormone AR	0.925262	None	0.060503195	54790
GBM	TET2	Hormone ER	0.89405	None	0.103346313	54790
GBM	TET2	PI3KAKT	0.613927	None	0.655146322	54790
GBM	TET2	RASMAPK	0.89405	None	-0.254465237	54790
GBM	TET2	RTK	0.947139	None	0.088232532	54790
GBM	TET2	TSCmTOR	0.613927	None	0.623266203	54790
GBM	TET3	Apoptosis	0.27294	None	-0.503792323	200424
GBM	TET3	CellCycle	0.844345	None	0.07357919	200424
GBM	TET3	DNADamage	0.54438	None	0.265682169	200424
GBM	TET3	EMT	0.177054	None	-0.400719268	200424
GBM	TET3	Hormone AR	0.844345	None	0.049533102	200424
GBM	TET3	Hormone ER	0.844345	None	0.078051982	200424
GBM	TET3	PI3KAKT	0.127204	None	1.238741121	200424
GBM	TET3	RASMAPK	0.54438	None	0.470889666	200424
GBM	TET3	RTK	0.54438	None	-0.429026175	200424
GBM	TET3	TSCmTOR	0.0127222	Activation	1.468433081	200424
KICH	TET1	Apoptosis	0.372353	None	0.260848822	80312
KICH	TET1	CellCycle	0.351134	None	0.431048278	80312
KICH	TET1	DNADamage	0.372353	None	0.527413544	80312
KICH	TET1	EMT	0.351134	None	0.642140216	80312
KICH	TET1	Hormone AR	0.866209	None	-0.028051591	80312
KICH	TET1	Hormone ER	0.351134	None	0.348876557	80312
KICH	TET1	PI3KAKT	0.512474	None	0.204551866	80312
KICH	TET1	RASMAPK	0.450895	None	0.349013557	80312
KICH	TET1	RTK	0.432156	None	0.355799336	80312
KICH	TET1	TSCmTOR	0.432156	None	0.308788449	80312
KICH	TET2	Apoptosis	0.921057	None	0.061147933	54790
KICH	TET2	CellCycle	0.206909	None	-0.415937885	54790
KICH	TET2	DNADamage	0.111969	None	-0.880874687	54790
KICH	TET2	EMT	0.206909	None	-0.623629957	54790
KICH	TET2	Hormone AR	0.206909	None	0.255071301	54790
KICH	TET2	Hormone ER	0.539014	None	-0.191872488	54790
KICH	TET2	PI3KAKT	0.206909	None	-0.42621467	54790
KICH	TET2	RASMAPK	0.921057	None	-0.083402779	54790
KICH	TET2	RTK	0.955088	None	-0.019626296	54790
KICH	TET2	TSCmTOR	0.107716	None	-0.695973391	54790
KICH	TET3	Apoptosis	0.837798	None	0.051308266	200424
KICH	TET3	CellCycle	0.837798	None	0.074997178	200424
KICH	TET3	DNADamage	0.837798	None	0.232126967	200424
KICH	TET3	EMT	0.837798	None	0.16822996	200424
KICH	TET3	Hormone AR	0.371036	None	-0.223955292	200424
KICH	TET3	Hormone ER	0.837798	None	-0.04526045	200424
KICH	TET3	PI3KAKT	0.0381266	Activation	0.71934431	200424
KICH	TET3	RASMAPK	0.0381266	Activation	0.983678085	200424
KICH	TET3	RTK	0.282455	None	0.557159044	200424
KICH	TET3	TSCmTOR	0.0381266	Activation	0.759854182	200424
KIRC	TET1	Apoptosis	0.0224219	Activation	0.31233187	80312
KIRC	TET1	CellCycle	0.37299	None	0.170746203	80312
KIRC	TET1	DNADamage	0.501833	None	0.112080101	80312
KIRC	TET1	EMT	0.535964	None	0.102673818	80312
KIRC	TET1	Hormone AR	0.535964	None	-0.075718305	80312
KIRC	TET1	Hormone ER	0.877144	None	0.016906195	80312
KIRC	TET1	PI3KAKT	0.535964	None	0.141242153	80312
KIRC	TET1	RASMAPK	0.37299	None	0.310818318	80312
KIRC	TET1	RTK	0.129712	None	0.390244849	80312
KIRC	TET1	TSCmTOR	0.789994	None	0.053757509	80312
KIRC	TET2	Apoptosis	0.0284124	Inhibition	-0.264158377	54790
KIRC	TET2	CellCycle	0.0284124	Inhibition	-0.300823394	54790
KIRC	TET2	DNADamage	0.649964	None	-0.053413232	54790
KIRC	TET2	EMT	0.998851	None	-0.000187385	54790
KIRC	TET2	Hormone AR	0.000264304	Activation	0.315527054	54790
KIRC	TET2	Hormone ER	0.156038	None	0.175074088	54790
KIRC	TET2	PI3KAKT	0.335219	None	-0.190143009	54790
KIRC	TET2	RASMAPK	0.109851	None	0.36177439	54790
KIRC	TET2	RTK	0.000131794	Activation	0.760926857	54790
KIRC	TET2	TSCmTOR	0.0936144	None	-0.289059822	54790
KIRC	TET3	Apoptosis	0.883875	None	-0.015125421	200424
KIRC	TET3	CellCycle	0.804914	None	0.08182658	200424
KIRC	TET3	DNADamage	0.804914	None	-0.03456298	200424
KIRC	TET3	EMT	0.0575093	None	0.362335775	200424
KIRC	TET3	Hormone AR	0.804914	None	0.028708	200424
KIRC	TET3	Hormone ER	0.593266	None	-0.149135663	200424
KIRC	TET3	PI3KAKT	0.804914	None	-0.06431926	200424
KIRC	TET3	RASMAPK	0.606437	None	0.230575153	200424
KIRC	TET3	RTK	0.28845	None	0.333547598	200424
KIRC	TET3	TSCmTOR	0.775433	None	0.125712659	200424
KIRP	TET1	Apoptosis	0.03646	Inhibition	-0.4508123	80312
KIRP	TET1	CellCycle	0.00934043	Inhibition	-0.603690374	80312
KIRP	TET1	DNADamage	0.653945	None	-0.092101882	80312
KIRP	TET1	EMT	0.284099	None	-0.346662478	80312
KIRP	TET1	Hormone AR	0.689003	None	0.08114819	80312
KIRP	TET1	Hormone ER	0.00949749	Inhibition	-0.412964261	80312
KIRP	TET1	PI3KAKT	0.00058033	Activation	1.536479992	80312
KIRP	TET1	RASMAPK	0.0975089	None	0.353320605	80312
KIRP	TET1	RTK	0.284099	None	0.290937764	80312
KIRP	TET1	TSCmTOR	0.454357	None	0.227774771	80312
KIRP	TET2	Apoptosis	0.224376	None	-0.274481236	54790
KIRP	TET2	CellCycle	5.2409e-05	Inhibition	-0.843963043	54790
KIRP	TET2	DNADamage	0.0236574	Inhibition	-0.455231482	54790
KIRP	TET2	EMT	0.287241	None	-0.302668594	54790
KIRP	TET2	Hormone AR	0.751852	None	-0.063661847	54790
KIRP	TET2	Hormone ER	0.224376	None	-0.207750702	54790
KIRP	TET2	PI3KAKT	5.0216e-05	Activation	1.735508802	54790
KIRP	TET2	RASMAPK	0.224376	None	0.254246545	54790
KIRP	TET2	RTK	0.209375	None	0.377212123	54790
KIRP	TET2	TSCmTOR	0.260777	None	0.314713867	54790
KIRP	TET3	Apoptosis	0.774102	None	-0.05314702	200424
KIRP	TET3	CellCycle	3.1035e-05	Inhibition	-0.896369829	200424
KIRP	TET3	DNADamage	0.656004	None	-0.108243054	200424
KIRP	TET3	EMT	0.275155	None	-0.401268313	200424
KIRP	TET3	Hormone AR	0.346443	None	0.254647013	200424
KIRP	TET3	Hormone ER	0.00458813	Inhibition	-0.443901507	200424
KIRP	TET3	PI3KAKT	0.00012902	Activation	1.608061032	200424
KIRP	TET3	RASMAPK	0.750778	None	0.075354868	200424
KIRP	TET3	RTK	0.498938	None	0.205703289	200424
KIRP	TET3	TSCmTOR	0.0228873	Activation	0.646560651	200424
LGG	TET1	Apoptosis	0.593397	None	0.045601108	80312
LGG	TET1	CellCycle	0.0708047	None	-0.250683154	80312
LGG	TET1	DNADamage	6.15616e-09	Activation	0.834019284	80312
LGG	TET1	EMT	0.117307	None	-0.189747763	80312
LGG	TET1	Hormone AR	0.023484	Activation	0.212646529	80312
LGG	TET1	Hormone ER	0.276659	None	-0.100050607	80312
LGG	TET1	PI3KAKT	0.868963	None	-0.031984142	80312
LGG	TET1	RASMAPK	0.304544	None	0.180461787	80312
LGG	TET1	RTK	0.198437	None	-0.306559487	80312
LGG	TET1	TSCmTOR	0.304544	None	-0.16929804	80312
LGG	TET2	Apoptosis	0.433965	None	0.075076772	54790
LGG	TET2	CellCycle	0.00888473	Inhibition	-0.315074008	54790
LGG	TET2	DNADamage	9.77956e-09	Activation	0.819670383	54790
LGG	TET2	EMT	0.0214093	Inhibition	-0.241573846	54790
LGG	TET2	Hormone AR	0.380876	None	0.090958903	54790
LGG	TET2	Hormone ER	0.870889	None	0.019862266	54790
LGG	TET2	PI3KAKT	0.00888473	Activation	0.570296908	54790
LGG	TET2	RASMAPK	0.00888473	Activation	0.45366451	54790
LGG	TET2	RTK	0.872769	None	0.029256449	54790
LGG	TET2	TSCmTOR	0.727293	None	0.077939311	54790
LGG	TET3	Apoptosis	0.353908	None	0.10731898	200424
LGG	TET3	CellCycle	0.656047	None	0.058385857	200424
LGG	TET3	DNADamage	1.7804e-06	Activation	0.703415269	200424
LGG	TET3	EMT	0.210012	None	-0.176133509	200424
LGG	TET3	Hormone AR	0.483627	None	0.085909254	200424
LGG	TET3	Hormone ER	0.483627	None	0.06923445	200424
LGG	TET3	PI3KAKT	0.0243342	Activation	0.540495443	200424
LGG	TET3	RASMAPK	0.656047	None	0.089134389	200424
LGG	TET3	RTK	0.961971	None	0.008734207	200424
LGG	TET3	TSCmTOR	0.483627	None	0.143797099	200424
LIHC	TET1	Apoptosis	0.0100447	Activation	0.305207924	80312
LIHC	TET1	CellCycle	0.0584306	None	0.204759528	80312
LIHC	TET1	DNADamage	0.669005	None	0.057970887	80312
LIHC	TET1	EMT	0.286363	None	0.209808346	80312
LIHC	TET1	Hormone AR	0.000475691	Inhibition	-0.383124036	80312
LIHC	TET1	Hormone ER	1.51742e-06	Inhibition	-0.626547921	80312
LIHC	TET1	PI3KAKT	0.295446	None	-0.193960546	80312
LIHC	TET1	RASMAPK	0.000172915	Inhibition	-0.62982339	80312
LIHC	TET1	RTK	2.0049e-05	Inhibition	-0.702339741	80312
LIHC	TET1	TSCmTOR	0.669005	None	0.0703309	80312
LIHC	TET2	Apoptosis	0.407592	None	0.155367326	54790
LIHC	TET2	CellCycle	0.411005	None	0.100015206	54790
LIHC	TET2	DNADamage	0.447909	None	0.119215938	54790
LIHC	TET2	EMT	0.407592	None	0.233991973	54790
LIHC	TET2	Hormone AR	0.862417	None	0.018559001	54790
LIHC	TET2	Hormone ER	0.411005	None	-0.122478817	54790
LIHC	TET2	PI3KAKT	0.411005	None	0.179284369	54790
LIHC	TET2	RASMAPK	0.407592	None	-0.283434966	54790
LIHC	TET2	RTK	0.111807	None	-0.385959477	54790
LIHC	TET2	TSCmTOR	0.411005	None	-0.167725218	54790
LIHC	TET3	Apoptosis	0.727322	None	0.058118004	200424
LIHC	TET3	CellCycle	0.731914	None	-0.033801111	200424
LIHC	TET3	DNADamage	0.727322	None	-0.075749815	200424
LIHC	TET3	EMT	0.727322	None	0.110738737	200424
LIHC	TET3	Hormone AR	0.00172883	Inhibition	-0.360288772	200424
LIHC	TET3	Hormone ER	2.2383e-05	Inhibition	-0.564972101	200424
LIHC	TET3	PI3KAKT	0.727322	None	-0.143226396	200424
LIHC	TET3	RASMAPK	0.00144609	Inhibition	-0.57846029	200424
LIHC	TET3	RTK	0.00222952	Inhibition	-0.509989183	200424
LIHC	TET3	TSCmTOR	0.727322	None	-0.074516292	200424
MESO	TET1	Apoptosis	0.824069	None	0.08084934	80312
MESO	TET1	CellCycle	0.66081	None	0.359847308	80312
MESO	TET1	DNADamage	0.66081	None	0.507622164	80312
MESO	TET1	EMT	0.257537	None	0.917847398	80312
MESO	TET1	Hormone AR	0.66081	None	0.244981798	80312
MESO	TET1	Hormone ER	0.793668	None	-0.113007202	80312
MESO	TET1	PI3KAKT	0.66081	None	0.544939893	80312
MESO	TET1	RASMAPK	0.930965	None	-0.039386792	80312
MESO	TET1	RTK	0.793668	None	-0.211607792	80312
MESO	TET1	TSCmTOR	0.793668	None	0.226060467	80312
MESO	TET2	Apoptosis	0.759201	None	-0.190317129	54790
MESO	TET2	CellCycle	0.0048008	Inhibition	-1.139342181	54790
MESO	TET2	DNADamage	0.834857	None	0.133309095	54790
MESO	TET2	EMT	0.759201	None	-0.374773132	54790
MESO	TET2	Hormone AR	0.834857	None	0.093254286	54790
MESO	TET2	Hormone ER	0.971441	None	-0.007588034	54790
MESO	TET2	PI3KAKT	0.834857	None	0.214241027	54790
MESO	TET2	RASMAPK	0.759201	None	-0.346311154	54790
MESO	TET2	RTK	0.759201	None	-0.576151216	54790
MESO	TET2	TSCmTOR	0.759201	None	-0.471825403	54790
MESO	TET3	Apoptosis	0.604264	None	0.317563234	200424
MESO	TET3	CellCycle	0.643704	None	0.25493505	200424
MESO	TET3	DNADamage	0.643704	None	-0.405436239	200424
MESO	TET3	EMT	0.604264	None	0.610601775	200424
MESO	TET3	Hormone AR	0.730545	None	-0.089776928	200424
MESO	TET3	Hormone ER	0.643704	None	-0.202820191	200424
MESO	TET3	PI3KAKT	0.730545	None	-0.168889477	200424
MESO	TET3	RASMAPK	0.643704	None	0.393897365	200424
MESO	TET3	RTK	0.730545	None	0.216821476	200424
MESO	TET3	TSCmTOR	0.604264	None	0.74754285	200424
OV	TET1	Apoptosis	0.537129	None	-0.203848905	80312
OV	TET1	CellCycle	0.635116	None	0.135284862	80312
OV	TET1	DNADamage	0.123957	None	0.620948883	80312
OV	TET1	EMT	0.214262	None	0.606466978	80312
OV	TET1	Hormone AR	0.4263	None	0.2919732	80312
OV	TET1	Hormone ER	0.441707	None	-0.365701339	80312
OV	TET1	PI3KAKT	0.578183	None	0.297420106	80312
OV	TET1	RASMAPK	0.558353	None	-0.345445688	80312
OV	TET1	RTK	0.578183	None	0.112516176	80312
OV	TET1	TSCmTOR	0.635116	None	-0.09912191	80312
OV	TET2	Apoptosis	0.43244	None	-0.158952974	54790
OV	TET2	CellCycle	0.0243257	Inhibition	-0.699192798	54790
OV	TET2	DNADamage	0.0199288	Inhibition	-0.762273989	54790
OV	TET2	EMT	0.087778	None	0.631721662	54790
OV	TET2	Hormone AR	0.485627	None	-0.133507458	54790
OV	TET2	Hormone ER	0.0254298	Inhibition	-0.722279313	54790
OV	TET2	PI3KAKT	0.230976	None	0.51925302	54790
OV	TET2	RASMAPK	0.112739	None	0.687390818	54790
OV	TET2	RTK	0.29827	None	0.181773581	54790
OV	TET2	TSCmTOR	0.230976	None	0.298668343	54790
OV	TET3	Apoptosis	0.663354	None	-0.156016654	200424
OV	TET3	CellCycle	0.911178	None	-0.052081163	200424
OV	TET3	DNADamage	0.347931	None	0.33606987	200424
OV	TET3	EMT	0.249379	None	0.534103317	200424
OV	TET3	Hormone AR	0.690755	None	0.114205677	200424
OV	TET3	Hormone ER	0.0858531	None	-0.681034611	200424
OV	TET3	PI3KAKT	0.291541	None	0.582012067	200424
OV	TET3	RASMAPK	0.911178	None	0.040484544	200424
OV	TET3	RTK	0.669938	None	0.112825154	200424
OV	TET3	TSCmTOR	0.0858531	None	0.50197887	200424
PAAD	TET1	Apoptosis	0.594136	None	0.336706985	80312
PAAD	TET1	CellCycle	0.668764	None	-0.161014049	80312
PAAD	TET1	DNADamage	0.870382	None	0.07185547	80312
PAAD	TET1	EMT	0.594136	None	0.538761053	80312
PAAD	TET1	Hormone AR	0.594136	None	0.411428135	80312
PAAD	TET1	Hormone ER	0.870382	None	-0.028106879	80312
PAAD	TET1	PI3KAKT	0.668764	None	-0.284700546	80312
PAAD	TET1	RASMAPK	0.668764	None	0.158026192	80312
PAAD	TET1	RTK	0.594136	None	0.467512202	80312
PAAD	TET1	TSCmTOR	0.594136	None	-0.305994617	80312
PAAD	TET2	Apoptosis	0.878528	None	0.055589146	54790
PAAD	TET2	CellCycle	0.680053	None	-0.153426488	54790
PAAD	TET2	DNADamage	0.878528	None	0.058167511	54790
PAAD	TET2	EMT	0.680053	None	-0.357390607	54790
PAAD	TET2	Hormone AR	0.680053	None	0.230302125	54790
PAAD	TET2	Hormone ER	0.680053	None	0.141441768	54790
PAAD	TET2	PI3KAKT	0.680053	None	0.357221653	54790
PAAD	TET2	RASMAPK	0.680053	None	-0.161367709	54790
PAAD	TET2	RTK	0.680053	None	0.405209347	54790
PAAD	TET2	TSCmTOR	0.680053	None	0.245132018	54790
PAAD	TET3	Apoptosis	0.815735	None	0.110398132	200424
PAAD	TET3	CellCycle	0.959256	None	-0.010860048	200424
PAAD	TET3	DNADamage	0.717739	None	-0.534058103	200424
PAAD	TET3	EMT	0.717739	None	0.841756607	200424
PAAD	TET3	Hormone AR	0.815735	None	-0.17204866	200424
PAAD	TET3	Hormone ER	0.815735	None	-0.083394799	200424
PAAD	TET3	PI3KAKT	0.815735	None	0.295632382	200424
PAAD	TET3	RASMAPK	0.717739	None	0.273222956	200424
PAAD	TET3	RTK	0.717739	None	0.313056105	200424
PAAD	TET3	TSCmTOR	0.815735	None	-0.098111162	200424
PCPG	TET1	Apoptosis	0.636564	None	-0.263740757	80312
PCPG	TET1	CellCycle	0.0976773	None	0.553177811	80312
PCPG	TET1	DNADamage	0.958438	None	-0.015941996	80312
PCPG	TET1	EMT	0.452403	None	-0.278751653	80312
PCPG	TET1	Hormone AR	0.931656	None	0.063271798	80312
PCPG	TET1	Hormone ER	0.636564	None	0.116294779	80312
PCPG	TET1	PI3KAKT	0.507507	None	0.544653981	80312
PCPG	TET1	RASMAPK	0.107857	None	0.777913553	80312
PCPG	TET1	RTK	0.636564	None	0.158998033	80312
PCPG	TET1	TSCmTOR	0.636564	None	0.337942127	80312
PCPG	TET2	Apoptosis	0.613177	None	-0.323498636	54790
PCPG	TET2	CellCycle	0.0224333	Activation	0.652036214	54790
PCPG	TET2	DNADamage	0.0242602	Activation	0.835107545	54790
PCPG	TET2	EMT	0.138968	None	-0.342562361	54790
PCPG	TET2	Hormone AR	0.115888	None	0.648715272	54790
PCPG	TET2	Hormone ER	0.743803	None	0.083924319	54790
PCPG	TET2	PI3KAKT	0.138968	None	0.769331239	54790
PCPG	TET2	RASMAPK	0.951971	None	0.020885316	54790
PCPG	TET2	RTK	0.896806	None	0.058983343	54790
PCPG	TET2	TSCmTOR	0.743803	None	0.283565753	54790
PCPG	TET3	Apoptosis	0.767397	None	-0.106262166	200424
PCPG	TET3	CellCycle	0.507603	None	0.287988657	200424
PCPG	TET3	DNADamage	0.717054	None	0.252776966	200424
PCPG	TET3	EMT	0.379794	None	-0.330930632	200424
PCPG	TET3	Hormone AR	0.755005	None	0.129494203	200424
PCPG	TET3	Hormone ER	0.717054	None	-0.115225925	200424
PCPG	TET3	PI3KAKT	0.178425	None	0.993738788	200424
PCPG	TET3	RASMAPK	0.507603	None	0.438835688	200424
PCPG	TET3	RTK	0.717054	None	0.135943156	200424
PCPG	TET3	TSCmTOR	0.717054	None	0.291194147	200424
READ	TET1	Apoptosis	0.960743	None	-0.07482069	80312
READ	TET1	CellCycle	0.812001	None	0.20275343	80312
READ	TET1	DNADamage	0.810366	None	-0.309850804	80312
READ	TET1	EMT	0.453402	None	1.222844691	80312
READ	TET1	Hormone AR	0.812001	None	-0.173754343	80312
READ	TET1	Hormone ER	0.812001	None	0.084018233	80312
READ	TET1	PI3KAKT	0.808155	None	0.566180939	80312
READ	TET1	RASMAPK	0.453402	None	0.83741221	80312
READ	TET1	RTK	0.453402	None	0.489873952	80312
READ	TET1	TSCmTOR	0.997767	None	0.000896433	80312
READ	TET2	Apoptosis	0.845951	None	0.222988351	54790
READ	TET2	CellCycle	0.845951	None	-0.235806609	54790
READ	TET2	DNADamage	0.999443	None	-0.035810105	54790
READ	TET2	EMT	0.845951	None	-0.693356229	54790
READ	TET2	Hormone AR	0.845951	None	0.19787761	54790
READ	TET2	Hormone ER	0.845951	None	-0.111771751	54790
READ	TET2	PI3KAKT	0.999443	None	0.000399963	54790
READ	TET2	RASMAPK	0.845951	None	0.234945181	54790
READ	TET2	RTK	0.845951	None	0.296404455	54790
READ	TET2	TSCmTOR	0.845951	None	-0.535242102	54790
READ	TET3	Apoptosis	0.793052	None	0.58924746	200424
READ	TET3	CellCycle	0.890728	None	0.382248295	200424
READ	TET3	DNADamage	0.890728	None	0.062401386	200424
READ	TET3	EMT	0.890728	None	-0.093339169	200424
READ	TET3	Hormone AR	0.890728	None	-0.071668754	200424
READ	TET3	Hormone ER	0.890728	None	-0.042004868	200424
READ	TET3	PI3KAKT	0.793052	None	0.755529734	200424
READ	TET3	RASMAPK	0.890728	None	0.39557656	200424
READ	TET3	RTK	0.793052	None	0.413881662	200424
READ	TET3	TSCmTOR	0.890728	None	-0.101973807	200424
SARC	TET1	Apoptosis	0.634302	None	0.128112611	80312
SARC	TET1	CellCycle	0.881751	None	0.034863139	80312
SARC	TET1	DNADamage	0.0604797	None	0.682765576	80312
SARC	TET1	EMT	0.28762	None	0.319472178	80312
SARC	TET1	Hormone AR	0.28762	None	0.414277177	80312
SARC	TET1	Hormone ER	0.28762	None	-0.249430163	80312
SARC	TET1	PI3KAKT	0.651052	None	-0.246431287	80312
SARC	TET1	RASMAPK	0.493773	None	-0.252076481	80312
SARC	TET1	RTK	0.364585	None	0.295069448	80312
SARC	TET1	TSCmTOR	0.77928	None	0.085708631	80312
SARC	TET2	Apoptosis	0.794573	None	-0.099538138	54790
SARC	TET2	CellCycle	0.385829	None	0.343568699	54790
SARC	TET2	DNADamage	0.385829	None	0.358263234	54790
SARC	TET2	EMT	0.963217	None	0.029073782	54790
SARC	TET2	Hormone AR	0.2274	None	0.445234675	54790
SARC	TET2	Hormone ER	0.963217	None	-0.012216868	54790
SARC	TET2	PI3KAKT	0.134613	None	0.945583857	54790
SARC	TET2	RASMAPK	0.420885	None	0.275655211	54790
SARC	TET2	RTK	0.420885	None	0.271695664	54790
SARC	TET2	TSCmTOR	0.963217	None	0.010348354	54790
SARC	TET3	Apoptosis	0.701698	None	0.071742731	200424
SARC	TET3	CellCycle	0.701698	None	-0.169930316	200424
SARC	TET3	DNADamage	0.286857	None	0.497408371	200424
SARC	TET3	EMT	0.695885	None	0.190699287	200424
SARC	TET3	Hormone AR	0.286857	None	0.368715361	200424
SARC	TET3	Hormone ER	0.701698	None	0.08974149	200424
SARC	TET3	PI3KAKT	0.701698	None	-0.147111195	200424
SARC	TET3	RASMAPK	0.701698	None	0.103282902	200424
SARC	TET3	RTK	0.286857	None	0.347446949	200424
SARC	TET3	TSCmTOR	0.286857	None	0.355858981	200424
SKCM	TET1	Apoptosis	0.208581	None	-0.567162857	80312
SKCM	TET1	CellCycle	0.715908	None	0.159686197	80312
SKCM	TET1	DNADamage	0.0143149	Activation	0.741744223	80312
SKCM	TET1	EMT	0.211463	None	-0.555462019	80312
SKCM	TET1	Hormone AR	0.00620165	Activation	0.860411087	80312
SKCM	TET1	Hormone ER	0.864468	None	-0.023719057	80312
SKCM	TET1	PI3KAKT	0.864468	None	0.112987633	80312
SKCM	TET1	RASMAPK	0.0143149	Inhibition	-0.917068059	80312
SKCM	TET1	RTK	0.715908	None	-0.155538707	80312
SKCM	TET1	TSCmTOR	0.653451	None	-0.290316409	80312
SKCM	TET2	Apoptosis	0.707045	None	0.218077134	54790
SKCM	TET2	CellCycle	0.707045	None	-0.16342073	54790
SKCM	TET2	DNADamage	0.774975	None	0.102091765	54790
SKCM	TET2	EMT	0.618973	None	0.45600382	54790
SKCM	TET2	Hormone AR	0.277006	None	0.51016955	54790
SKCM	TET2	Hormone ER	0.707045	None	-0.103744274	54790
SKCM	TET2	PI3KAKT	0.812571	None	-0.137911698	54790
SKCM	TET2	RASMAPK	0.277006	None	-0.625454617	54790
SKCM	TET2	RTK	0.707045	None	-0.148177528	54790
SKCM	TET2	TSCmTOR	0.694222	None	-0.369115847	54790
SKCM	TET3	Apoptosis	0.479566	None	0.322763365	200424
SKCM	TET3	CellCycle	0.389025	None	-0.379154236	200424
SKCM	TET3	DNADamage	0.205123	None	-0.499490873	200424
SKCM	TET3	EMT	0.941503	None	-0.026368975	200424
SKCM	TET3	Hormone AR	0.941503	None	-0.018992582	200424
SKCM	TET3	Hormone ER	0.205123	None	0.265155026	200424
SKCM	TET3	PI3KAKT	0.205123	None	1.068491032	200424
SKCM	TET3	RASMAPK	0.479566	None	0.333255523	200424
SKCM	TET3	RTK	0.389025	None	0.302512132	200424
SKCM	TET3	TSCmTOR	0.664047	None	-0.212204824	200424
STAD	TET1	Apoptosis	0.00517064	Inhibition	-0.688397069	80312
STAD	TET1	CellCycle	0.551922	None	-0.182149862	80312
STAD	TET1	DNADamage	0.0141347	Activation	0.528287995	80312
STAD	TET1	EMT	0.000268595	Activation	1.127504045	80312
STAD	TET1	Hormone AR	0.90253	None	-0.024571662	80312
STAD	TET1	Hormone ER	0.308762	None	0.085601518	80312
STAD	TET1	PI3KAKT	0.000268595	Activation	0.927309053	80312
STAD	TET1	RASMAPK	0.813465	None	0.064391588	80312
STAD	TET1	RTK	0.672123	None	0.138156129	80312
STAD	TET1	TSCmTOR	0.0789283	None	0.398669062	80312
STAD	TET2	Apoptosis	0.983096	None	0.067381383	54790
STAD	TET2	CellCycle	0.983096	None	-0.047307904	54790
STAD	TET2	DNADamage	0.778233	None	-0.203827327	54790
STAD	TET2	EMT	0.778233	None	-0.271677085	54790
STAD	TET2	Hormone AR	0.983096	None	-0.00425657	54790
STAD	TET2	Hormone ER	0.983096	None	-0.004480962	54790
STAD	TET2	PI3KAKT	0.159787	None	0.55836086	54790
STAD	TET2	RASMAPK	0.778233	None	0.161468427	54790
STAD	TET2	RTK	0.778233	None	0.217506198	54790
STAD	TET2	TSCmTOR	0.910953	None	0.116869973	54790
STAD	TET3	Apoptosis	0.433466	None	-0.20617155	200424
STAD	TET3	CellCycle	0.158419	None	0.355890053	200424
STAD	TET3	DNADamage	0.168738	None	0.300147498	200424
STAD	TET3	EMT	0.0132682	Inhibition	-0.783380348	200424
STAD	TET3	Hormone AR	0.623587	None	0.116523765	200424
STAD	TET3	Hormone ER	0.671783	None	0.027374923	200424
STAD	TET3	PI3KAKT	0.000496075	Activation	0.929585202	200424
STAD	TET3	RASMAPK	0.158419	None	0.312797067	200424
STAD	TET3	RTK	0.00808808	Activation	0.702579443	200424
STAD	TET3	TSCmTOR	0.0547705	None	0.443104581	200424
TGCT	TET1	Apoptosis	0.0112874	Activation	0.671391327	80312
TGCT	TET1	CellCycle	2.7167e-05	Activation	1.117082155	80312
TGCT	TET1	DNADamage	0.405014	None	0.350025962	80312
TGCT	TET1	EMT	0.0509887	None	-0.671826179	80312
TGCT	TET1	Hormone AR	0.306497	None	0.308831129	80312
TGCT	TET1	Hormone ER	0.0545869	None	0.409723746	80312
TGCT	TET1	PI3KAKT	0.898251	None	0.053709264	80312
TGCT	TET1	RASMAPK	0.171775	None	-0.412804442	80312
TGCT	TET1	RTK	0.513908	None	-0.148785926	80312
TGCT	TET1	TSCmTOR	0.931524	None	-0.013941226	80312
TGCT	TET2	Apoptosis	0.442668	None	0.207222497	54790
TGCT	TET2	CellCycle	0.516186	None	-0.159504877	54790
TGCT	TET2	DNADamage	0.000123533	Activation	1.360816119	54790
TGCT	TET2	EMT	0.516186	None	0.199642646	54790
TGCT	TET2	Hormone AR	0.000246722	Activation	0.91274065	54790
TGCT	TET2	Hormone ER	0.00260652	Activation	0.58682854	54790
TGCT	TET2	PI3KAKT	0.0826316	None	-0.412003049	54790
TGCT	TET2	RASMAPK	0.0415905	Inhibition	-0.530268524	54790
TGCT	TET2	RTK	0.006918	Inhibition	-0.511268765	54790
TGCT	TET2	TSCmTOR	0.006918	Inhibition	-0.470610441	54790
TGCT	TET3	Apoptosis	0.72242	None	-0.324514968	200424
TGCT	TET3	CellCycle	0.72242	None	-0.17861699	200424
TGCT	TET3	DNADamage	0.72242	None	0.147066724	200424
TGCT	TET3	EMT	0.140864	None	0.680518508	200424
TGCT	TET3	Hormone AR	0.72242	None	0.140115098	200424
TGCT	TET3	Hormone ER	0.72242	None	-0.092308545	200424
TGCT	TET3	PI3KAKT	0.72242	None	0.251001486	200424
TGCT	TET3	RASMAPK	0.72242	None	0.253013387	200424
TGCT	TET3	RTK	0.72242	None	0.149162116	200424
TGCT	TET3	TSCmTOR	0.986641	None	0.002714462	200424
THCA	TET1	Apoptosis	0.074033	None	-0.263220867	80312
THCA	TET1	CellCycle	0.140511	None	0.27924551	80312
THCA	TET1	DNADamage	0.140511	None	0.185270511	80312
THCA	TET1	EMT	0.074033	None	-0.52395545	80312
THCA	TET1	Hormone AR	0.0493981	Activation	0.565077523	80312
THCA	TET1	Hormone ER	0.622677	None	0.050498249	80312
THCA	TET1	PI3KAKT	0.0493981	Activation	0.588333242	80312
THCA	TET1	RASMAPK	0.116934	None	0.308995643	80312
THCA	TET1	RTK	0.140511	None	0.261138035	80312
THCA	TET1	TSCmTOR	0.511692	None	-0.129897458	80312
THCA	TET2	Apoptosis	0.356601	None	-0.154644193	54790
THCA	TET2	CellCycle	0.942078	None	-0.012726021	54790
THCA	TET2	DNADamage	0.351693	None	0.168443199	54790
THCA	TET2	EMT	0.351693	None	-0.356054658	54790
THCA	TET2	Hormone AR	0.824991	None	-0.081414276	54790
THCA	TET2	Hormone ER	0.824991	None	-0.033988866	54790
THCA	TET2	PI3KAKT	0.0199401	Activation	0.685927815	54790
THCA	TET2	RASMAPK	0.029759	Activation	0.440948876	54790
THCA	TET2	RTK	0.377625	None	0.169569927	54790
THCA	TET2	TSCmTOR	0.377625	None	0.206884586	54790
THCA	TET3	Apoptosis	0.0809184	None	-0.211748408	200424
THCA	TET3	CellCycle	1.50716e-06	Inhibition	-0.881337277	200424
THCA	TET3	DNADamage	0.0262672	Inhibition	-0.269808686	200424
THCA	TET3	EMT	0.000436678	Activation	0.913444378	200424
THCA	TET3	Hormone AR	3.03336e-08	Inhibition	-1.265992738	200424
THCA	TET3	Hormone ER	0.159931	None	-0.14536297	200424
THCA	TET3	PI3KAKT	0.0813887	None	0.399439045	200424
THCA	TET3	RASMAPK	0.0195518	Activation	0.404026148	200424
THCA	TET3	RTK	0.0113469	Inhibition	-0.420588311	200424
THCA	TET3	TSCmTOR	0.010505	Activation	0.496196634	200424
UCEC	TET1	Apoptosis	0.536868	None	-0.277616632	80312
UCEC	TET1	CellCycle	0.261096	None	0.618327288	80312
UCEC	TET1	DNADamage	0.261096	None	0.480881456	80312
UCEC	TET1	EMT	0.536868	None	0.434416108	80312
UCEC	TET1	Hormone AR	0.536868	None	0.160852053	80312
UCEC	TET1	Hormone ER	0.611203	None	-0.209946388	80312
UCEC	TET1	PI3KAKT	0.536868	None	0.571050879	80312
UCEC	TET1	RASMAPK	0.261096	None	-0.770601434	80312
UCEC	TET1	RTK	0.611203	None	-0.147487607	80312
UCEC	TET1	TSCmTOR	0.536868	None	-0.221503847	80312
UCEC	TET2	Apoptosis	0.17077	None	-0.502474179	54790
UCEC	TET2	CellCycle	0.0172406	Inhibition	-1.07819674	54790
UCEC	TET2	DNADamage	0.410295	None	-0.269038943	54790
UCEC	TET2	EMT	0.410295	None	-0.361165832	54790
UCEC	TET2	Hormone AR	0.729704	None	0.06960307	54790
UCEC	TET2	Hormone ER	0.17077	None	0.696330428	54790
UCEC	TET2	PI3KAKT	0.410295	None	0.66884046	54790
UCEC	TET2	RASMAPK	0.17077	None	0.77235011	54790
UCEC	TET2	RTK	0.410295	None	0.323057079	54790
UCEC	TET2	TSCmTOR	0.729704	None	0.111752005	54790
UCEC	TET3	Apoptosis	0.119509	None	-0.64274523	200424
UCEC	TET3	CellCycle	0.717405	None	-0.200549236	200424
UCEC	TET3	DNADamage	0.647236	None	0.247174285	200424
UCEC	TET3	EMT	0.130366	None	0.73955668	200424
UCEC	TET3	Hormone AR	0.119509	None	0.457991318	200424
UCEC	TET3	Hormone ER	0.651851	None	-0.266155629	200424
UCEC	TET3	PI3KAKT	0.647236	None	-0.46751852	200424
UCEC	TET3	RASMAPK	0.941602	None	0.029589797	200424
UCEC	TET3	RTK	0.222777	None	0.485281536	200424
UCEC	TET3	TSCmTOR	0.789305	None	-0.09388338	200424
UCS	TET1	Apoptosis	0.251721	None	-0.647507864	80312
UCS	TET1	CellCycle	0.943668	None	-0.024712758	80312
UCS	TET1	DNADamage	0.0799513	None	1.782562663	80312
UCS	TET1	EMT	0.670726	None	-0.323550911	80312
UCS	TET1	Hormone AR	0.251721	None	0.924600275	80312
UCS	TET1	Hormone ER	0.502773	None	-0.257101378	80312
UCS	TET1	PI3KAKT	0.589369	None	-0.522278361	80312
UCS	TET1	RASMAPK	0.251721	None	-0.654896703	80312
UCS	TET1	RTK	0.502773	None	0.401542205	80312
UCS	TET1	TSCmTOR	0.251721	None	-0.804593137	80312
UCS	TET2	Apoptosis	0.993114	None	-0.143582783	54790
UCS	TET2	CellCycle	0.993114	None	-0.015085428	54790
UCS	TET2	DNADamage	0.870931	None	-1.098340526	54790
UCS	TET2	EMT	0.870931	None	-0.680300815	54790
UCS	TET2	Hormone AR	0.870931	None	-0.692841475	54790
UCS	TET2	Hormone ER	0.993114	None	-0.058096154	54790
UCS	TET2	PI3KAKT	0.993114	None	-0.199358022	54790
UCS	TET2	RASMAPK	0.993114	None	0.267430615	54790
UCS	TET2	RTK	0.993114	None	0.003701509	54790
UCS	TET2	TSCmTOR	0.993114	None	-0.263881333	54790
UCS	TET3	Apoptosis	0.227598	None	-0.586630497	200424
UCS	TET3	CellCycle	0.282844	None	-0.415316391	200424
UCS	TET3	DNADamage	0.227598	None	-1.012112974	200424
UCS	TET3	EMT	0.227598	None	-0.895968965	200424
UCS	TET3	Hormone AR	0.108534	None	-1.469295297	200424
UCS	TET3	Hormone ER	0.744746	None	0.087991226	200424
UCS	TET3	PI3KAKT	0.461152	None	0.593693186	200424
UCS	TET3	RASMAPK	0.227598	None	0.72627302	200424
UCS	TET3	RTK	0.227598	None	0.686317808	200424
UCS	TET3	TSCmTOR	0.271312	None	0.669022838	200424
UVM	TET1	Apoptosis	0.714538	None	-0.406707761	80312
UVM	TET1	CellCycle	0.714538	None	0.978266605	80312
UVM	TET1	DNADamage	0.785338	None	-0.387731726	80312
UVM	TET1	EMT	0.714538	None	-0.456788484	80312
UVM	TET1	Hormone AR	0.714538	None	0.41391648	80312
UVM	TET1	Hormone ER	0.808358	None	-0.145748292	80312
UVM	TET1	PI3KAKT	0.811918	None	0.225813298	80312
UVM	TET1	RASMAPK	0.714538	None	-0.438472905	80312
UVM	TET1	RTK	0.714538	None	0.43006873	80312
UVM	TET1	TSCmTOR	0.785338	None	-0.583461013	80312
UVM	TET2	Apoptosis	0.428777	None	0.695334384	54790
UVM	TET2	CellCycle	0.307828	None	0.819980222	54790
UVM	TET2	DNADamage	0.234858	None	1.487552901	54790
UVM	TET2	EMT	0.758236	None	-0.263331875	54790
UVM	TET2	Hormone AR	0.225193	None	1.173965502	54790
UVM	TET2	Hormone ER	0.695023	None	0.310432199	54790
UVM	TET2	PI3KAKT	0.740676	None	-0.683493623	54790
UVM	TET2	RASMAPK	0.234858	None	-0.892719652	54790
UVM	TET2	RTK	0.793277	None	-0.171804478	54790
UVM	TET2	TSCmTOR	0.884833	None	-0.163619057	54790
UVM	TET3	Apoptosis	0.479465	None	0.457100663	200424
UVM	TET3	CellCycle	0.479465	None	1.111109223	200424
UVM	TET3	DNADamage	0.605272	None	0.723344738	200424
UVM	TET3	EMT	0.868817	None	0.062579462	200424
UVM	TET3	Hormone AR	0.479465	None	0.89811391	200424
UVM	TET3	Hormone ER	0.868817	None	-0.210577261	200424
UVM	TET3	PI3KAKT	0.479465	None	1.106265879	200424
UVM	TET3	RASMAPK	0.868817	None	-0.146822202	200424
UVM	TET3	RTK	0.479465	None	0.508378959	200424
UVM	TET3	TSCmTOR	0.479465	None	1.390799062	200424
