# Supplementary material for: Pan-cancer analyses reveal the molecular and clinical characteristics of TET family members and suggests that TET3 maybe a potential therapeutic target
Source: Front Pharmacol. 2024 Jul 22;15:1418456. doi: 10.3389/fphar.2024.1418456 (PMC11298443; doi:10.3389/fphar.2024.1418456)
Supplement: Supplementary file 3 [file Table4.xlsx]

## Sheet: all
CellMiner Address:

## Sheet: footnotes
a Compound activity z scores
